# Supplementary material for: Identification of the Association Between Toll-Like Receptors and T-Cell Activation in Takayasu’s Arteritis
Source: Front Immunol. 2022 Jan 20;12:792901. doi: 10.3389/fimmu.2021.792901 (PMC8812403; doi:10.3389/fimmu.2021.792901)
Supplement: Supplementary file 3 [file Table_3.xlsx]

## Sheet: Sheet1
MyList	Gene Symbol	Description	Molecular function
BCL6	BCL6	BCL6 transcription repressor	Required for germinal center formation and antibody affinity maturation which has different mechanisms of action specific to the lineage and biological functions; also required for the establishment and maintenance of immunological memory for both T- and B-cells. Down-regulated during maturation of dendritic cells by selective stimuli such as bacterial lipopolysaccharides, CD40LG and zymosan.
CCL5	CCL5	C-C motif chemokine ligand 5	Chemoattractant for blood monocytes, memory T-helper cells and eosinophils. Causes the release of histamine from basophils and activates eosinophils.
CD28	CD28	CD28 molecule	Involved in T-cell activation, the induction of cell proliferation and cytokine production and promotion of T-cell survival.
CD3	CD247	CD247 molecule	Part of the TCR-CD3 complex present on T-lymphocyte cell surface that plays an essential role in adaptive immune response. When antigen presenting cells activate T-cell receptor (TCR), TCR-mediated signals are transmitted across the cell membrane by the CD3 chains CD3D, CD3E, CD3G and CD3Z.
CD40	CD40	CD40 molecule	Receptor for TNFSF5/CD40L. Transduces TRAF6- and MAP3K8-mediated signals that activate ERK in macrophages and B cells, leading to induction of immunoglobulin secretion.
CD40L	CD40LG	CD40 ligand	Cytokine that acts as a ligand to CD40/TNFRSF5. Costimulates T-cell proliferation and cytokine production. Its cross-linking on T-cells generates a costimulatory signal which enhances the production of IL4 and IL10 in conjunction with the TCR/CD3 ligation and CD28 costimulation. Induces the activation of NF-kappa-B. Mediates B-cell proliferation in the absence of co-stimulus as well as IgE produc…
CD83	CD83	CD83 molecule	Cell differentiation antigen precursor CD83 dendritic cell marker,recognized by monoclonal antibody HB15,expressed in langerhans cells. May play a significant role in antigen presentation or the cellular interactions that follow lymphocyte activation.
CTLA4	CTLA4	cytotoxic T-lymphocyte associated protein 4	Cytotoxic T-lymphocyte-associated granule serine protease 4, B7 costimulatory protein receptor for CD80,CD86, negative regulatory T cell presenting costimulatory molecule. The affinity of CTLA4 for its natural B7 family ligands is considerably stronger than the affinity of their cognate stimulatory coreceptor CD28.
FOXP3	FOXP3	forkhead box P3	Transcriptional regulator which is crucial for the development and inhibitory function of regulatory T-cells (Treg). Plays an essential role in maintaining homeostasis of the immune system by allowing the acquisition of full suppressive function and stability of the Treg lineage, and by directly modulating the expansion and function of conventional T-cells. Can act either as a transcriptional rep…
GATA3	GATA3	GATA binding protein 3	Transcriptional activator which binds to the enhancer of the T-cell receptor alpha and delta genes. Required for the T-helper 2 (Th2) differentiation process following immune and inflammatory responses.
IκBα	NFKBIA	NFKB inhibitor alpha	Inhibits the activity of dimeric NF-kappa-B/REL complexes by trapping REL dimers in the cytoplasm through masking of their nuclear localization signals. On cellular stimulation by immune and proinflammatory responses, becomes phosphorylated promoting ubiquitination and degradation, enabling the dimeric RELA to translocate to the nucleus and activate transcription.
LAG3	LAG3	lymphocyte activating 3	Highly homolog to CD4,expressed exclusively in activated T and NK lymphocytes,major histocompatibility complex (MHC) class 2 ligand potentially involved in the regulation of immune response. Inhibitory receptor on antigen activated T-cells. Following TCR engagement, LAG3 associates with CD3-TCR in the immunological synapse and directly inhibits T-cell activation. May inhibit antigen-specific T-ce…
NR4A1	NR4A1	nuclear receptor subfamily 4 group A member 1	Orphan nuclear receptor, nuclear receptor subfamily 4,group A,member 1,steroid/thyroid receptor superfamily,likely functionning as a general coactivation of gene transcription. May act concomitantly with NURR1 in regulating the expression of delayed-early genes during liver regeneration. May inhibit NF-kappa-B transactivation of IL2. Participates in energy homeostasis by sequestrating the kinase …
p50	NFKB1	nuclear factor kappa B subunit 1	NF-kappa-B is a pleiotropic transcription factor present in almost all cell types and is the endpoint of a series of signal transduction events that are initiated by a vast array of stimuli related to many biological processes such as inflammation, immunity, differentiation, cell growth, tumorigenesis and apoptosis. NF-kappa-B is a homo- or heterodimeric complex formed by the Rel-like domain-cont…
p65	RELA	RELA proto-oncogene, NF-kB subunit	The NF-kappa-B heterodimeric p65-p50, p65-NFKB1 and p65-REL complexes function as transcriptional activators.
PD-1	PDCD1	programmed cell death 1	Inhibitory receptor on antigen activated T-cells that plays a critical role in induction and maintenance of immune tolerance to self Delivers inhibitory signals upon binding to ligands CD274/PDCD1L1 and CD273/PDCD1LG2. Following T-cell receptor (TCR) engagement, PDCD1 associates with CD3-TCR in the immunological synapse and directly inhibits T-cell activation.
PD-L1	CD274	CD274 molecule	Plays a critical role in induction and maintenance of immune tolerance to self. As a ligand for the inhibitory receptor PDCD1/PD-1, modulates the activation threshold of T-cells and limits T-cell effector response. Through a yet unknown activating receptor, may costimulate T-cell subsets that predominantly produce interleukin-10 (IL10). Up-regulated on T- and B-cells, dendritic cells, keratinocyt…
PD-L2	PDCD1LG2	programmed cell death 1 ligand 2	Involved in the costimulatory signal, essential for T-cell proliferation and IFNG production in a PDCD1-independent manner. Interaction with PDCD1 inhibits T-cell proliferation by blocking cell cycle progression and cytokine production. Up-regulated by IFNG/IFN-gamma stimulation in monocytes and induced on dendritic cells grown from peripheral blood mononuclear cells with CSF2 and IL4/interleukin…
RORC	RORC	RAR related orphan receptor C	Nuclear receptor that binds DNA as a monomer to ROR response elements (RORE) . Key regulator of cellular differentiation, immunity, peripheral circadian rhythm as well as lipid, steroid, xenobiotics and glucose metabolism. Essential for thymopoiesis and the development of several secondary lymphoid tissues, including lymph nodes and Peyer's patches. Required for the generation of LTi (lymphoid ti…
T-bet	TBX21	T-box transcription factor 21	Lineage-defining transcription factor which initiates Th1 lineage development from naive Th precursor cells both by activating Th1 genetic programs and by repressing the opposing Th2 and Th17 genetic programs. Activates transcription of a set of genes important for Th1 cell function, including those encoding IFN-gamma and the chemokine receptor CXCR3. Activates IFNG and CXCR3 genes in part. Can a…
TCR	TRA	T cell receptor alpha locus	The alpha chain of TRAV27*01J42*01C*01/TRBV19*01J2S7*01C*02 alpha-beta T cell receptor (TR) clonotype that is specific for HLA-A*02:01-restricted M/matrix protein 1 immunodominant epitope GILGFVFTL of influenza A virus (IAV). Antigen recognition initiates TR-CD3 clustering on the cell surface and intracellular activation of LCK that phosphorylates the ITAM motifs of CD3G, CD3D, CD3E and CD247 (PD…
TIGIT	TIGIT	T cell immunoreceptor with Ig and ITIM domains	Binds with high affinity to the poliovirus receptor (PVR) which causes increased secretion of IL10 and decreased secretion of IL12B and suppresses T-cell activation by promoting the generation of mature immunoregulatory dendritic cells.
TIM3	HAVCR2	hepatitis A virus cellular receptor 2	Cell surface receptor implicated in modulating innate and adaptive immune responses. Generally accepted to have an inhibiting function. Regulates macrophage activation. Inhibits T-helper type 1 lymphocyte (Th1)-mediated auto- and alloimmune responses and promotes immunological tolerance. In CD8+ cells attenuates TCR-induced signaling, specifically by blocking NF-kappaB and NFAT promoter activitie…
TLR1	TLR1	toll like receptor 1	Participates in the innate immune response to microbial agents. Specifically recognizes diacylated and triacylated lipopeptides. Cooperates with TLR2 to mediate the innate immune response to bacterial lipoproteins or lipopeptides. Forms the activation cluster TLR2:TLR1:CD14 in response to triacylated lipopeptides, this cluster triggers signaling from the cell surface and subsequently is targeted …
TLR2	TLR2	toll like receptor 2	Cooperates with LY96 to mediate the innate immune response to bacterial lipoproteins and other microbial cell wall components. Cooperates with TLR1 or TLR6 to mediate the innate immune response to bacterial lipoproteins or lipopeptides. Acts via MYD88 and TRAF6, leading to NF-kappa-B activation, cytokine secretion and the inflammatory response. May also activate immune cells and promote apoptosis…
TLR4	TLR4	toll like receptor 4	Drosophila transmembrane receptor Toll homolog 4,specifically expressed in placenta,and on cells of the immune system binding directly to TLR2 and essential component of liposaccharides (LPS) receptor,inducing the LPS signaling pathway. Acts via MYD88, TIRAP and TRAF6, leading to NF-kappa-B activation, cytokine secretion and the inflammatory response. Both M.tuberculosis HSP70 (dnaK) and HSP65 (g…
TLR6	TLR6	toll like receptor 6	Participates in the innate immune response to Gram-positive bacteria and fungi. Specifically recognizes diacylated and, to a lesser extent, triacylated lipopeptides. In response to diacylated lipopeptides, forms the activation cluster TLR2:TLR6:CD14:CD36, this cluster triggers signaling from the cell surface and subsequently is targeted to the Golgi in a lipid-raft dependent pathway. Acts via MYD…
TLR8	TLR8	toll like receptor 8	Endosomal receptor that plays a key role in innate and adaptive immunity. Controls host immune response against pathogens through recognition of RNA degradation products specific to microorganisms that are initially processed by RNASET2.
TNF	TNF	tumor necrosis factor	Cytokine that binds to TNFRSF1A/TNFR1 and TNFRSF1B/TNFBR. It is mainly secreted by macrophages and can induce cell death of certain tumor cell lines. It is potent pyrogen causing fever by direct action or by stimulation of interleukin-1 secretion and is implicated in the induction of cachexia, Under certain conditions it can stimulate cell proliferation and induce cell differentiation. Impairs re…
