# Supplementary material for: Identification of the Association Between Toll-Like Receptors and T-Cell Activation in Takayasu’s Arteritis
Source: Front Immunol. 2022 Jan 20;12:792901. doi: 10.3389/fimmu.2021.792901 (PMC8812403; doi:10.3389/fimmu.2021.792901)
Supplement: Supplementary file 4 [file Table_4.xlsx]

## Sheet: Sheet1
GroupID	Category	Term	Description	LogP	Log(q-value)	InTerm_InList	Genes	Symbols
1_Summary	GO Biological Processes	GO:0001817	regulation of cytokine production	-26.0609	-21.6806	21/799	604,940,958,959,2625,3902,4790,5970,7096,7097,7099,7124,9308,10333,29126,30009,50943,51311,80380,84868,201633	BCL6,CD28,CD40,CD40LG,GATA3,LAG3,NFKB1,RELA,TLR1,TLR2,TLR4,TNF,CD83,TLR6,CD274,TBX21,FOXP3,TLR8,PDCD1LG2,HAVCR2,TIGIT
1_Member	GO Biological Processes	GO:0001817	regulation of cytokine production	-26.0609	-21.6806	21/799	604,940,958,959,2625,3902,4790,5970,7096,7097,7099,7124,9308,10333,29126,30009,50943,51311,80380,84868,201633	BCL6,CD28,CD40,CD40LG,GATA3,LAG3,NFKB1,RELA,TLR1,TLR2,TLR4,TNF,CD83,TLR6,CD274,TBX21,FOXP3,TLR8,PDCD1LG2,HAVCR2,TIGIT
1_Member	GO Biological Processes	GO:0001819	positive regulation of cytokine production	-20.8502	-17.2916	16/467	940,958,959,2625,5970,7096,7097,7099,7124,9308,10333,29126,50943,51311,84868,201633	CD28,CD40,CD40LG,GATA3,RELA,TLR1,TLR2,TLR4,TNF,CD83,TLR6,CD274,FOXP3,TLR8,HAVCR2,TIGIT
2_Summary	GO Biological Processes	GO:1903037	regulation of leukocyte cell-cell adhesion	-23.1575	-19.1404	16/336	604,940,959,1493,2625,3902,5970,6352,7124,9308,29126,30009,50943,80380,84868,201633,958,7099,10333,4790,51311,6097,5133,7097,4792	BCL6,CD28,CD40LG,CTLA4,GATA3,LAG3,RELA,CCL5,TNF,CD83,CD274,TBX21,FOXP3,PDCD1LG2,HAVCR2,TIGIT,CD40,TLR4,TLR6,NFKB1,TLR8,RORC,PDCD1,TLR2,NFKBIA
2_Member	GO Biological Processes	GO:1903037	regulation of leukocyte cell-cell adhesion	-23.1575	-19.1404	16/336	604,940,959,1493,2625,3902,5970,6352,7124,9308,29126,30009,50943,80380,84868,201633	BCL6,CD28,CD40LG,CTLA4,GATA3,LAG3,RELA,CCL5,TNF,CD83,CD274,TBX21,FOXP3,PDCD1LG2,HAVCR2,TIGIT
2_Member	GO Biological Processes	GO:0007159	leukocyte cell-cell adhesion	-22.4605	-18.6822	16/371	604,940,959,1493,2625,3902,5970,6352,7124,9308,29126,30009,50943,80380,84868,201633	BCL6,CD28,CD40LG,CTLA4,GATA3,LAG3,RELA,CCL5,TNF,CD83,CD274,TBX21,FOXP3,PDCD1LG2,HAVCR2,TIGIT
2_Member	GO Biological Processes	GO:0022407	regulation of cell-cell adhesion	-21.1089	-17.4275	16/450	604,940,959,1493,2625,3902,5970,6352,7124,9308,29126,30009,50943,80380,84868,201633	BCL6,CD28,CD40LG,CTLA4,GATA3,LAG3,RELA,CCL5,TNF,CD83,CD274,TBX21,FOXP3,PDCD1LG2,HAVCR2,TIGIT
2_Member	GO Biological Processes	GO:0002694	regulation of leukocyte activation	-20.8269	-17.2916	17/606	604,940,958,959,1493,2625,3902,6352,7099,9308,10333,29126,30009,50943,80380,84868,201633	BCL6,CD28,CD40,CD40LG,CTLA4,GATA3,LAG3,CCL5,TLR4,CD83,TLR6,CD274,TBX21,FOXP3,PDCD1LG2,HAVCR2,TIGIT
2_Member	GO Biological Processes	GO:0001818	negative regulation of cytokine production	-20.7257	-17.2484	15/359	604,2625,3902,4790,7099,7124,9308,10333,29126,30009,50943,51311,80380,84868,201633	BCL6,GATA3,LAG3,NFKB1,TLR4,TNF,CD83,TLR6,CD274,TBX21,FOXP3,TLR8,PDCD1LG2,HAVCR2,TIGIT
2_Member	GO Biological Processes	GO:0050865	regulation of cell activation	-20.3105	-16.9302	17/650	604,940,958,959,1493,2625,3902,6352,7099,9308,10333,29126,30009,50943,80380,84868,201633	BCL6,CD28,CD40,CD40LG,CTLA4,GATA3,LAG3,CCL5,TLR4,CD83,TLR6,CD274,TBX21,FOXP3,PDCD1LG2,HAVCR2,TIGIT
2_Member	GO Biological Processes	GO:0051249	regulation of lymphocyte activation	-20.1689	-16.83	16/515	604,940,958,959,1493,2625,3902,6352,7099,9308,29126,30009,50943,80380,84868,201633	BCL6,CD28,CD40,CD40LG,CTLA4,GATA3,LAG3,CCL5,TLR4,CD83,CD274,TBX21,FOXP3,PDCD1LG2,HAVCR2,TIGIT
2_Member	GO Biological Processes	GO:0050863	regulation of T cell activation	-19.3347	-16.1584	14/330	604,940,959,1493,2625,3902,6352,9308,29126,30009,50943,80380,84868,201633	BCL6,CD28,CD40LG,CTLA4,GATA3,LAG3,CCL5,CD83,CD274,TBX21,FOXP3,PDCD1LG2,HAVCR2,TIGIT
2_Member	GO Biological Processes	GO:0046649	lymphocyte activation	-19.0573	-15.9322	17/771	604,940,958,959,1493,2625,3902,6097,6352,7099,9308,29126,30009,50943,80380,84868,201633	BCL6,CD28,CD40,CD40LG,CTLA4,GATA3,LAG3,RORC,CCL5,TLR4,CD83,CD274,TBX21,FOXP3,PDCD1LG2,HAVCR2,TIGIT
2_Member	GO Biological Processes	GO:0042110	T cell activation	-18.7714	-15.6921	15/484	604,940,959,1493,2625,3902,6097,6352,9308,29126,30009,50943,80380,84868,201633	BCL6,CD28,CD40LG,CTLA4,GATA3,LAG3,RORC,CCL5,CD83,CD274,TBX21,FOXP3,PDCD1LG2,HAVCR2,TIGIT
2_Member	GO Biological Processes	GO:0002696	positive regulation of leukocyte activation	-18.0233	-14.9651	14/409	604,940,958,959,2625,6352,7099,9308,10333,29126,30009,50943,80380,84868	BCL6,CD28,CD40,CD40LG,GATA3,CCL5,TLR4,CD83,TLR6,CD274,TBX21,FOXP3,PDCD1LG2,HAVCR2
2_Member	GO Biological Processes	GO:0050867	positive regulation of cell activation	-17.8617	-14.8238	14/420	604,940,958,959,2625,6352,7099,9308,10333,29126,30009,50943,80380,84868	BCL6,CD28,CD40,CD40LG,GATA3,CCL5,TLR4,CD83,TLR6,CD274,TBX21,FOXP3,PDCD1LG2,HAVCR2
2_Member	GO Biological Processes	GO:0030155	regulation of cell adhesion	-17.5607	-14.5783	16/751	604,940,959,1493,2625,3902,5970,6352,7124,9308,29126,30009,50943,80380,84868,201633	BCL6,CD28,CD40LG,CTLA4,GATA3,LAG3,RELA,CCL5,TNF,CD83,CD274,TBX21,FOXP3,PDCD1LG2,HAVCR2,TIGIT
2_Member	GO Biological Processes	GO:1903039	positive regulation of leukocyte cell-cell adhesion	-17.3157	-14.3503	12/239	604,940,959,2625,5970,6352,7124,9308,29126,50943,80380,84868	BCL6,CD28,CD40LG,GATA3,RELA,CCL5,TNF,CD83,CD274,FOXP3,PDCD1LG2,HAVCR2
2_Member	GO Biological Processes	GO:0051251	positive regulation of lymphocyte activation	-16.9243	-14.0491	13/362	604,940,958,959,2625,6352,7099,9308,29126,30009,50943,80380,84868	BCL6,CD28,CD40,CD40LG,GATA3,CCL5,TLR4,CD83,CD274,TBX21,FOXP3,PDCD1LG2,HAVCR2
2_Member	GO Biological Processes	GO:0022409	positive regulation of cell-cell adhesion	-16.4081	-13.5592	12/284	604,940,959,2625,5970,6352,7124,9308,29126,50943,80380,84868	BCL6,CD28,CD40LG,GATA3,RELA,CCL5,TNF,CD83,CD274,FOXP3,PDCD1LG2,HAVCR2
2_Member	GO Biological Processes	GO:0050671	positive regulation of lymphocyte proliferation	-16.0067	-13.1827	10/137	604,940,958,959,6352,7099,29126,50943,80380,84868	BCL6,CD28,CD40,CD40LG,CCL5,TLR4,CD274,FOXP3,PDCD1LG2,HAVCR2
2_Member	GO Biological Processes	GO:0032946	positive regulation of mononuclear cell proliferation	-15.9743	-13.1622	10/138	604,940,958,959,6352,7099,29126,50943,80380,84868	BCL6,CD28,CD40,CD40LG,CCL5,TLR4,CD274,FOXP3,PDCD1LG2,HAVCR2
2_Member	GO Biological Processes	GO:0050670	regulation of lymphocyte proliferation	-15.6732	-12.8949	11/226	604,940,958,959,1493,6352,7099,29126,50943,80380,84868	BCL6,CD28,CD40,CD40LG,CTLA4,CCL5,TLR4,CD274,FOXP3,PDCD1LG2,HAVCR2
2_Member	GO Biological Processes	GO:0032944	regulation of mononuclear cell proliferation	-15.6306	-12.8631	11/228	604,940,958,959,1493,6352,7099,29126,50943,80380,84868	BCL6,CD28,CD40,CD40LG,CTLA4,CCL5,TLR4,CD274,FOXP3,PDCD1LG2,HAVCR2
2_Member	GO Biological Processes	GO:0070665	positive regulation of leukocyte proliferation	-15.6036	-12.8465	10/150	604,940,958,959,6352,7099,29126,50943,80380,84868	BCL6,CD28,CD40,CD40LG,CCL5,TLR4,CD274,FOXP3,PDCD1LG2,HAVCR2
2_Member	GO Biological Processes	GO:0070663	regulation of leukocyte proliferation	-15.2643	-12.5372	11/246	604,940,958,959,1493,6352,7099,29126,50943,80380,84868	BCL6,CD28,CD40,CD40LG,CTLA4,CCL5,TLR4,CD274,FOXP3,PDCD1LG2,HAVCR2
2_Member	GO Biological Processes	GO:0046651	lymphocyte proliferation	-14.4744	-11.8354	11/290	604,940,958,959,1493,6352,7099,29126,50943,80380,84868	BCL6,CD28,CD40,CD40LG,CTLA4,CCL5,TLR4,CD274,FOXP3,PDCD1LG2,HAVCR2
2_Member	GO Biological Processes	GO:0050868	negative regulation of T cell activation	-14.4309	-11.8156	9/122	604,1493,3902,29126,30009,50943,80380,84868,201633	BCL6,CTLA4,LAG3,CD274,TBX21,FOXP3,PDCD1LG2,HAVCR2,TIGIT
2_Member	GO Biological Processes	GO:0032943	mononuclear cell proliferation	-14.4251	-11.8156	11/293	604,940,958,959,1493,6352,7099,29126,50943,80380,84868	BCL6,CD28,CD40,CD40LG,CTLA4,CCL5,TLR4,CD274,FOXP3,PDCD1LG2,HAVCR2
2_Member	GO Biological Processes	GO:0002683	negative regulation of immune system process	-14.211	-11.6088	12/433	604,1493,3902,5133,7099,7124,29126,30009,50943,80380,84868,201633	BCL6,CTLA4,LAG3,PDCD1,TLR4,TNF,CD274,TBX21,FOXP3,PDCD1LG2,HAVCR2,TIGIT
2_Member	GO Biological Processes	GO:0045785	positive regulation of cell adhesion	-14.1634	-11.5684	12/437	604,940,959,2625,5970,6352,7124,9308,29126,50943,80380,84868	BCL6,CD28,CD40LG,GATA3,RELA,CCL5,TNF,CD83,CD274,FOXP3,PDCD1LG2,HAVCR2
2_Member	GO Biological Processes	GO:0070661	leukocyte proliferation	-14.0039	-11.4164	11/320	604,940,958,959,1493,6352,7099,29126,50943,80380,84868	BCL6,CD28,CD40,CD40LG,CTLA4,CCL5,TLR4,CD274,FOXP3,PDCD1LG2,HAVCR2
2_Member	GO Biological Processes	GO:0050870	positive regulation of T cell activation	-13.9963	-11.4164	10/216	604,940,959,2625,6352,9308,29126,50943,80380,84868	BCL6,CD28,CD40LG,GATA3,CCL5,CD83,CD274,FOXP3,PDCD1LG2,HAVCR2
2_Member	GO Biological Processes	GO:1903038	negative regulation of leukocyte cell-cell adhesion	-13.8524	-11.2916	9/141	604,1493,3902,29126,30009,50943,80380,84868,201633	BCL6,CTLA4,LAG3,CD274,TBX21,FOXP3,PDCD1LG2,HAVCR2,TIGIT
2_Member	GO Biological Processes	GO:0051250	negative regulation of lymphocyte activation	-13.425	-10.8898	9/157	604,1493,3902,29126,30009,50943,80380,84868,201633	BCL6,CTLA4,LAG3,CD274,TBX21,FOXP3,PDCD1LG2,HAVCR2,TIGIT
2_Member	GO Biological Processes	GO:0002695	negative regulation of leukocyte activation	-12.7334	-10.2721	9/187	604,1493,3902,29126,30009,50943,80380,84868,201633	BCL6,CTLA4,LAG3,CD274,TBX21,FOXP3,PDCD1LG2,HAVCR2,TIGIT
2_Member	GO Biological Processes	GO:0032609	interferon-gamma production	-12.7113	-10.2654	8/112	2625,7099,7124,29126,50943,51311,80380,84868	GATA3,TLR4,TNF,CD274,FOXP3,TLR8,PDCD1LG2,HAVCR2
2_Member	GO Biological Processes	GO:0032649	regulation of interferon-gamma production	-12.7113	-10.2654	8/112	2625,7099,7124,29126,50943,51311,80380,84868	GATA3,TLR4,TNF,CD274,FOXP3,TLR8,PDCD1LG2,HAVCR2
2_Member	GO Biological Processes	GO:0022408	negative regulation of cell-cell adhesion	-12.5482	-10.1316	9/196	604,1493,3902,29126,30009,50943,80380,84868,201633	BCL6,CTLA4,LAG3,CD274,TBX21,FOXP3,PDCD1LG2,HAVCR2,TIGIT
2_Member	GO Biological Processes	GO:0050866	negative regulation of cell activation	-12.277	-9.87434	9/210	604,1493,3902,29126,30009,50943,80380,84868,201633	BCL6,CTLA4,LAG3,CD274,TBX21,FOXP3,PDCD1LG2,HAVCR2,TIGIT
2_Member	GO Biological Processes	GO:0032689	negative regulation of interferon-gamma production	-11.4547	-9.11963	6/42	2625,7099,29126,50943,80380,84868	GATA3,TLR4,CD274,FOXP3,PDCD1LG2,HAVCR2
2_Member	GO Biological Processes	GO:0042129	regulation of T cell proliferation	-11.1988	-8.88664	8/172	940,959,1493,6352,29126,50943,80380,84868	CD28,CD40LG,CTLA4,CCL5,CD274,FOXP3,PDCD1LG2,HAVCR2
2_Member	GO Biological Processes	GO:0042102	positive regulation of T cell proliferation	-11.0438	-8.74977	7/101	940,959,6352,29126,50943,80380,84868	CD28,CD40LG,CCL5,CD274,FOXP3,PDCD1LG2,HAVCR2
2_Member	GO Biological Processes	GO:0007162	negative regulation of cell adhesion	-10.8466	-8.59007	9/303	604,1493,3902,29126,30009,50943,80380,84868,201633	BCL6,CTLA4,LAG3,CD274,TBX21,FOXP3,PDCD1LG2,HAVCR2,TIGIT
2_Member	GO Biological Processes	GO:0042098	T cell proliferation	-10.6554	-8.4149	8/201	940,959,1493,6352,29126,50943,80380,84868	CD28,CD40LG,CTLA4,CCL5,CD274,FOXP3,PDCD1LG2,HAVCR2
2_Member	GO Biological Processes	GO:0002652	regulation of tolerance induction dependent upon immune response	-9.00793	-6.90861	3/3	29126,50943,84868	CD274,FOXP3,HAVCR2
2_Member	GO Biological Processes	GO:0042130	negative regulation of T cell proliferation	-8.12844	-6.09639	5/67	1493,29126,50943,80380,84868	CTLA4,CD274,FOXP3,PDCD1LG2,HAVCR2
2_Member	GO Biological Processes	GO:0002461	tolerance induction dependent upon immune response	-8.00853	-5.99179	3/5	29126,50943,84868	CD274,FOXP3,HAVCR2
2_Member	GO Biological Processes	GO:0050672	negative regulation of lymphocyte proliferation	-7.65534	-5.66059	5/83	1493,29126,50943,80380,84868	CTLA4,CD274,FOXP3,PDCD1LG2,HAVCR2
2_Member	GO Biological Processes	GO:0032945	negative regulation of mononuclear cell proliferation	-7.629	-5.63781	5/84	1493,29126,50943,80380,84868	CTLA4,CD274,FOXP3,PDCD1LG2,HAVCR2
2_Member	GO Biological Processes	GO:0070664	negative regulation of leukocyte proliferation	-7.47747	-5.50873	5/90	1493,29126,50943,80380,84868	CTLA4,CD274,FOXP3,PDCD1LG2,HAVCR2
2_Member	GO Biological Processes	GO:0008285	negative regulation of cell population proliferation	-7.25782	-5.30882	9/779	604,1493,2625,7097,7124,29126,50943,80380,84868	BCL6,CTLA4,GATA3,TLR2,TNF,CD274,FOXP3,PDCD1LG2,HAVCR2
2_Member	GO Biological Processes	GO:0046007	negative regulation of activated T cell proliferation	-6.35353	-4.47697	3/15	29126,50943,80380	CD274,FOXP3,PDCD1LG2
2_Member	GO Biological Processes	GO:0032715	negative regulation of interleukin-6 production	-6.23076	-4.37544	4/65	7099,7124,50943,84868	TLR4,TNF,FOXP3,HAVCR2
2_Member	GO Biological Processes	GO:0002643	regulation of tolerance induction	-6.10075	-4.26306	3/18	29126,50943,84868	CD274,FOXP3,HAVCR2
2_Member	GO Biological Processes	GO:1903556	negative regulation of tumor necrosis factor superfamily cytokine production	-5.91113	-4.08708	4/78	7099,29126,50943,84868	TLR4,CD274,FOXP3,HAVCR2
2_Member	GO Biological Processes	GO:0032693	negative regulation of interleukin-10 production	-5.82613	-4.0128	3/22	29126,50943,80380	CD274,FOXP3,PDCD1LG2
2_Member	GO Biological Processes	GO:0002507	tolerance induction	-5.50011	-3.71964	3/28	29126,50943,84868	CD274,FOXP3,HAVCR2
2_Member	GO Biological Processes	GO:0046006	regulation of activated T cell proliferation	-4.86858	-3.14909	3/45	29126,50943,80380	CD274,FOXP3,PDCD1LG2
2_Member	GO Biological Processes	GO:0050798	activated T cell proliferation	-4.75638	-3.04627	3/49	29126,50943,80380	CD274,FOXP3,PDCD1LG2
2_Member	GO Biological Processes	GO:0032720	negative regulation of tumor necrosis factor production	-4.18293	-2.53173	3/76	7099,50943,84868	TLR4,FOXP3,HAVCR2
2_Member	GO Biological Processes	GO:0032088	negative regulation of NF-kappaB transcription factor activity	-3.92183	-2.28733	3/93	4792,50943,84868	NFKBIA,FOXP3,HAVCR2
2_Member	GO Biological Processes	GO:0043433	negative regulation of DNA-binding transcription factor activity	-3.04631	-1.48286	3/185	4792,50943,84868	NFKBIA,FOXP3,HAVCR2
2_Member	GO Cellular Components	GO:0005769	early endosome	-2.09919	-0.584532	3/401	7099,29126,84868	TLR4,CD274,HAVCR2
3_Summary	GO Biological Processes	GO:0002250	adaptive immune response	-23.0437	-19.1404	19/730	604,919,940,958,959,1493,2625,3902,5133,6097,6955,7099,7124,29126,30009,50943,51311,80380,84868,7097,9308,4792,4790,5970	BCL6,CD247,CD28,CD40,CD40LG,CTLA4,GATA3,LAG3,PDCD1,RORC,TRA,TLR4,TNF,CD274,TBX21,FOXP3,TLR8,PDCD1LG2,HAVCR2,TLR2,CD83,NFKBIA,NFKB1,RELA
3_Member	GO Biological Processes	GO:0002250	adaptive immune response	-23.0437	-19.1404	19/730	604,919,940,958,959,1493,2625,3902,5133,6097,6955,7099,7124,29126,30009,50943,51311,80380,84868	BCL6,CD247,CD28,CD40,CD40LG,CTLA4,GATA3,LAG3,PDCD1,RORC,TRA,TLR4,TNF,CD274,TBX21,FOXP3,TLR8,PDCD1LG2,HAVCR2
3_Member	GO Biological Processes	GO:0002460	adaptive immune response based on somatic recombination of immune receptors built from immunoglobulin superfamily domains	-18.8531	-15.7515	14/357	604,940,958,959,2625,6097,6955,7099,7124,29126,30009,50943,51311,84868	BCL6,CD28,CD40,CD40LG,GATA3,RORC,TRA,TLR4,TNF,CD274,TBX21,FOXP3,TLR8,HAVCR2
3_Member	GO Biological Processes	GO:0002443	leukocyte mediated immunity	-15.7983	-13.009	13/442	604,940,958,959,2625,3902,6955,7099,7124,30009,50943,51311,84868	BCL6,CD28,CD40,CD40LG,GATA3,LAG3,TRA,TLR4,TNF,TBX21,FOXP3,TLR8,HAVCR2
3_Member	GO Biological Processes	GO:0002449	lymphocyte mediated immunity	-15.3008	-12.5639	12/351	604,940,958,959,2625,3902,6955,7124,30009,50943,51311,84868	BCL6,CD28,CD40,CD40LG,GATA3,LAG3,TRA,TNF,TBX21,FOXP3,TLR8,HAVCR2
3_Member	GO Biological Processes	GO:0002252	immune effector process	-15.168	-12.4504	14/656	604,940,958,959,2625,3902,6097,6955,7099,7124,30009,50943,51311,84868	BCL6,CD28,CD40,CD40LG,GATA3,LAG3,RORC,TRA,TLR4,TNF,TBX21,FOXP3,TLR8,HAVCR2
3_Member	GO Biological Processes	GO:0002521	leukocyte differentiation	-14.6557	-12.0077	13/542	604,940,959,1493,2625,3902,6097,7097,7099,7124,9308,30009,50943	BCL6,CD28,CD40LG,CTLA4,GATA3,LAG3,RORC,TLR2,TLR4,TNF,CD83,TBX21,FOXP3
3_Member	GO Biological Processes	GO:0002285	lymphocyte activation involved in immune response	-14.4675	-11.8354	10/194	604,940,958,959,2625,6097,7099,30009,50943,84868	BCL6,CD28,CD40,CD40LG,GATA3,RORC,TLR4,TBX21,FOXP3,HAVCR2
3_Member	GO Biological Processes	GO:0002703	regulation of leukocyte mediated immunity	-13.779	-11.2247	10/227	604,940,958,2625,3902,7099,7124,30009,50943,84868	BCL6,CD28,CD40,GATA3,LAG3,TLR4,TNF,TBX21,FOXP3,HAVCR2
3_Member	GO Biological Processes	GO:0002697	regulation of immune effector process	-13.701	-11.1595	11/341	604,940,958,959,2625,3902,7099,7124,30009,50943,84868	BCL6,CD28,CD40,CD40LG,GATA3,LAG3,TLR4,TNF,TBX21,FOXP3,HAVCR2
3_Member	GO Biological Processes	GO:1903706	regulation of hemopoiesis	-13.3129	-10.7838	11/370	604,940,1493,2625,3902,4792,7099,7124,9308,30009,50943	BCL6,CD28,CTLA4,GATA3,LAG3,NFKBIA,TLR4,TNF,CD83,TBX21,FOXP3
3_Member	GO Biological Processes	GO:0002700	regulation of production of molecular mediator of immune response	-13.204	-10.681	9/166	604,940,958,959,2625,7099,7124,30009,50943	BCL6,CD28,CD40,CD40LG,GATA3,TLR4,TNF,TBX21,FOXP3
3_Member	GO Biological Processes	GO:0002706	regulation of lymphocyte mediated immunity	-13.1566	-10.6455	9/168	604,940,958,2625,3902,7124,30009,50943,84868	BCL6,CD28,CD40,GATA3,LAG3,TNF,TBX21,FOXP3,HAVCR2
3_Member	GO Biological Processes	GO:0002822	regulation of adaptive immune response based on somatic recombination of immune receptors built from immunoglobulin superfamily domains	-13.1566	-10.6455	9/168	604,940,958,2625,7124,29126,30009,50943,84868	BCL6,CD28,CD40,GATA3,TNF,CD274,TBX21,FOXP3,HAVCR2
3_Member	GO Biological Processes	GO:0002366	leukocyte activation involved in immune response	-12.9277	-10.4338	10/276	604,940,958,959,2625,6097,7099,30009,50943,84868	BCL6,CD28,CD40,CD40LG,GATA3,RORC,TLR4,TBX21,FOXP3,HAVCR2
3_Member	GO Biological Processes	GO:0002263	cell activation involved in immune response	-12.8652	-10.3825	10/280	604,940,958,959,2625,6097,7099,30009,50943,84868	BCL6,CD28,CD40,CD40LG,GATA3,RORC,TLR4,TBX21,FOXP3,HAVCR2
3_Member	GO Biological Processes	GO:1902105	regulation of leukocyte differentiation	-12.8497	-10.3725	10/281	604,940,1493,2625,3902,7099,7124,9308,30009,50943	BCL6,CD28,CTLA4,GATA3,LAG3,TLR4,TNF,CD83,TBX21,FOXP3
3_Member	GO Biological Processes	GO:0002819	regulation of adaptive immune response	-12.8187	-10.3468	9/183	604,940,958,2625,7124,29126,30009,50943,84868	BCL6,CD28,CD40,GATA3,TNF,CD274,TBX21,FOXP3,HAVCR2
3_Member	GO Biological Processes	GO:0002637	regulation of immunoglobulin production	-12.0161	-9.63136	7/74	604,940,958,959,7124,30009,50943	BCL6,CD28,CD40,CD40LG,TNF,TBX21,FOXP3
3_Member	GO Biological Processes	GO:0045580	regulation of T cell differentiation	-11.7737	-9.40195	8/146	604,940,1493,2625,3902,9308,30009,50943	BCL6,CD28,CTLA4,GATA3,LAG3,CD83,TBX21,FOXP3
3_Member	GO Biological Processes	GO:0002312	B cell activation involved in immune response	-11.6936	-9.32613	7/82	604,940,958,959,7099,30009,50943	BCL6,CD28,CD40,CD40LG,TLR4,TBX21,FOXP3
3_Member	GO Biological Processes	GO:0030098	lymphocyte differentiation	-11.627	-9.26873	10/373	604,940,959,1493,2625,3902,6097,9308,30009,50943	BCL6,CD28,CD40LG,CTLA4,GATA3,LAG3,RORC,CD83,TBX21,FOXP3
3_Member	GO Biological Processes	GO:0046631	alpha-beta T cell activation	-11.5635	-9.21654	8/155	604,940,2625,6097,9308,29126,30009,50943	BCL6,CD28,GATA3,RORC,CD83,CD274,TBX21,FOXP3
3_Member	GO Biological Processes	GO:0030217	T cell differentiation	-11.5019	-9.16295	9/256	604,940,1493,2625,3902,6097,9308,30009,50943	BCL6,CD28,CTLA4,GATA3,LAG3,RORC,CD83,TBX21,FOXP3
3_Member	GO Biological Processes	GO:0045619	regulation of lymphocyte differentiation	-11.1584	-8.85358	8/174	604,940,1493,2625,3902,9308,30009,50943	BCL6,CD28,CTLA4,GATA3,LAG3,CD83,TBX21,FOXP3
3_Member	GO Biological Processes	GO:1903131	mononuclear cell differentiation	-11.0576	-8.75643	10/426	604,940,959,1493,2625,3902,6097,9308,30009,50943	BCL6,CD28,CD40LG,CTLA4,GATA3,LAG3,RORC,CD83,TBX21,FOXP3
3_Member	GO Biological Processes	GO:0035710	CD4-positive, alpha-beta T cell activation	-11.0438	-8.74977	7/101	604,2625,6097,9308,29126,30009,50943	BCL6,GATA3,RORC,CD83,CD274,TBX21,FOXP3
3_Member	GO Biological Processes	GO:0002204	somatic recombination of immunoglobulin genes involved in immune response	-11.031	-8.74753	6/49	604,940,958,959,30009,50943	BCL6,CD28,CD40,CD40LG,TBX21,FOXP3
3_Member	GO Biological Processes	GO:0002208	somatic diversification of immunoglobulins involved in immune response	-11.031	-8.74753	6/49	604,940,958,959,30009,50943	BCL6,CD28,CD40,CD40LG,TBX21,FOXP3
3_Member	GO Biological Processes	GO:0045190	isotype switching	-11.031	-8.74753	6/49	604,940,958,959,30009,50943	BCL6,CD28,CD40,CD40LG,TBX21,FOXP3
3_Member	GO Biological Processes	GO:0046634	regulation of alpha-beta T cell activation	-10.953	-8.67981	7/104	604,940,2625,9308,29126,30009,50943	BCL6,CD28,GATA3,CD83,CD274,TBX21,FOXP3
3_Member	GO Biological Processes	GO:0002824	positive regulation of adaptive immune response based on somatic recombination of immune receptors built from immunoglobulin superfamily domains	-10.8648	-8.60505	7/107	940,958,2625,7124,29126,30009,50943	CD28,CD40,GATA3,TNF,CD274,TBX21,FOXP3
3_Member	GO Biological Processes	GO:0002440	production of molecular mediator of immune response	-10.7706	-8.51733	9/309	604,940,958,959,2625,7099,7124,30009,50943	BCL6,CD28,CD40,CD40LG,GATA3,TLR4,TNF,TBX21,FOXP3
3_Member	GO Biological Processes	GO:0002821	positive regulation of adaptive immune response	-10.7235	-8.47349	7/112	940,958,2625,7124,29126,30009,50943	CD28,CD40,GATA3,TNF,CD274,TBX21,FOXP3
3_Member	GO Biological Processes	GO:0002708	positive regulation of lymphocyte mediated immunity	-10.696	-8.4524	7/113	940,958,2625,3902,7124,30009,50943	CD28,CD40,GATA3,LAG3,TNF,TBX21,FOXP3
3_Member	GO Biological Processes	GO:0016447	somatic recombination of immunoglobulin gene segments	-10.6193	-8.38193	6/57	604,940,958,959,30009,50943	BCL6,CD28,CD40,CD40LG,TBX21,FOXP3
3_Member	GO Biological Processes	GO:0016064	immunoglobulin mediated immune response	-10.5531	-8.31889	8/207	604,940,958,959,7124,30009,50943,51311	BCL6,CD28,CD40,CD40LG,TNF,TBX21,FOXP3,TLR8
3_Member	GO Biological Processes	GO:0019724	B cell mediated immunity	-10.5031	-8.27507	8/210	604,940,958,959,7124,30009,50943,51311	BCL6,CD28,CD40,CD40LG,TNF,TBX21,FOXP3,TLR8
3_Member	GO Biological Processes	GO:0002712	regulation of B cell mediated immunity	-10.4804	-8.25844	6/60	604,940,958,7124,30009,50943	BCL6,CD28,CD40,TNF,TBX21,FOXP3
3_Member	GO Biological Processes	GO:0002889	regulation of immunoglobulin mediated immune response	-10.4804	-8.25844	6/60	604,940,958,7124,30009,50943	BCL6,CD28,CD40,TNF,TBX21,FOXP3
3_Member	GO Biological Processes	GO:0016445	somatic diversification of immunoglobulins	-10.183	-7.98446	6/67	604,940,958,959,30009,50943	BCL6,CD28,CD40,CD40LG,TBX21,FOXP3
3_Member	GO Biological Processes	GO:2000514	regulation of CD4-positive, alpha-beta T cell activation	-10.183	-7.98446	6/67	604,2625,9308,29126,30009,50943	BCL6,GATA3,CD83,CD274,TBX21,FOXP3
3_Member	GO Biological Processes	GO:0002705	positive regulation of leukocyte mediated immunity	-10.1482	-7.95314	7/135	940,958,2625,3902,7124,30009,50943	CD28,CD40,GATA3,LAG3,TNF,TBX21,FOXP3
3_Member	GO Biological Processes	GO:0002562	somatic diversification of immune receptors via germline recombination within a single locus	-10.1432	-7.95314	6/68	604,940,958,959,30009,50943	BCL6,CD28,CD40,CD40LG,TBX21,FOXP3
3_Member	GO Biological Processes	GO:0016444	somatic cell DNA recombination	-10.1432	-7.95314	6/68	604,940,958,959,30009,50943	BCL6,CD28,CD40,CD40LG,TBX21,FOXP3
3_Member	GO Biological Processes	GO:0045589	regulation of regulatory T cell differentiation	-10.1088	-7.92435	5/28	604,940,1493,3902,50943	BCL6,CD28,CTLA4,LAG3,FOXP3
3_Member	GO Biological Processes	GO:0002699	positive regulation of immune effector process	-10.084	-7.90227	8/237	940,958,2625,3902,7099,7124,30009,50943	CD28,CD40,GATA3,LAG3,TLR4,TNF,TBX21,FOXP3
3_Member	GO Biological Processes	GO:0002381	immunoglobulin production involved in immunoglobulin-mediated immune response	-10.0653	-7.88639	6/70	604,940,958,959,30009,50943	BCL6,CD28,CD40,CD40LG,TBX21,FOXP3
3_Member	GO Biological Processes	GO:0045066	regulatory T cell differentiation	-9.87198	-7.70911	5/31	604,940,1493,3902,50943	BCL6,CD28,CTLA4,LAG3,FOXP3
3_Member	GO Biological Processes	GO:0002200	somatic diversification of immune receptors	-9.74175	-7.58411	6/79	604,940,958,959,30009,50943	BCL6,CD28,CD40,CD40LG,TBX21,FOXP3
3_Member	GO Biological Processes	GO:0043367	CD4-positive, alpha-beta T cell differentiation	-9.64239	-7.48734	6/82	604,2625,6097,9308,30009,50943	BCL6,GATA3,RORC,CD83,TBX21,FOXP3
3_Member	GO Biological Processes	GO:0045191	regulation of isotype switching	-9.52741	-7.37533	5/36	604,940,958,30009,50943	BCL6,CD28,CD40,TBX21,FOXP3
3_Member	GO Biological Processes	GO:0002718	regulation of cytokine production involved in immune response	-9.19639	-7.07371	6/97	604,2625,7099,7124,30009,50943	BCL6,GATA3,TLR4,TNF,TBX21,FOXP3
3_Member	GO Biological Processes	GO:0048302	regulation of isotype switching to IgG isotypes	-9.19102	-7.07073	4/13	940,958,30009,50943	CD28,CD40,TBX21,FOXP3
3_Member	GO Biological Processes	GO:0002367	cytokine production involved in immune response	-9.16926	-7.05607	6/98	604,2625,7099,7124,30009,50943	BCL6,GATA3,TLR4,TNF,TBX21,FOXP3
3_Member	GO Biological Processes	GO:1902106	negative regulation of leukocyte differentiation	-9.06353	-6.95733	6/102	604,1493,3902,7099,30009,50943	BCL6,CTLA4,LAG3,TLR4,TBX21,FOXP3
3_Member	GO Biological Processes	GO:0048291	isotype switching to IgG isotypes	-9.0452	-6.9413	4/14	940,958,30009,50943	CD28,CD40,TBX21,FOXP3
3_Member	GO Biological Processes	GO:0050864	regulation of B cell activation	-8.98053	-6.88573	7/198	604,940,958,1493,7099,30009,50943	BCL6,CD28,CD40,CTLA4,TLR4,TBX21,FOXP3
3_Member	GO Biological Processes	GO:1903707	negative regulation of hemopoiesis	-8.96201	-6.86946	6/106	604,1493,3902,7099,30009,50943	BCL6,CTLA4,LAG3,TLR4,TBX21,FOXP3
3_Member	GO Biological Processes	GO:0045581	negative regulation of T cell differentiation	-8.92133	-6.83101	5/47	604,1493,3902,30009,50943	BCL6,CTLA4,LAG3,TBX21,FOXP3
3_Member	GO Biological Processes	GO:0042113	B cell activation	-8.90494	-6.81684	8/334	604,940,958,959,1493,7099,30009,50943	BCL6,CD28,CD40,CD40LG,CTLA4,TLR4,TBX21,FOXP3
3_Member	GO Biological Processes	GO:0046632	alpha-beta T cell differentiation	-8.84057	-6.75468	6/111	604,2625,6097,9308,30009,50943	BCL6,GATA3,RORC,CD83,TBX21,FOXP3
3_Member	GO Biological Processes	GO:0002286	T cell activation involved in immune response	-8.79357	-6.71207	6/113	604,2625,6097,30009,50943,84868	BCL6,GATA3,RORC,TBX21,FOXP3,HAVCR2
3_Member	GO Biological Processes	GO:0043370	regulation of CD4-positive, alpha-beta T cell differentiation	-8.73748	-6.66676	5/51	604,2625,9308,30009,50943	BCL6,GATA3,CD83,TBX21,FOXP3
3_Member	GO Biological Processes	GO:0002377	immunoglobulin production	-8.70352	-6.63491	7/217	604,940,958,959,7124,30009,50943	BCL6,CD28,CD40,CD40LG,TNF,TBX21,FOXP3
3_Member	GO Biological Processes	GO:0045620	negative regulation of lymphocyte differentiation	-8.56819	-6.51005	5/55	604,1493,3902,30009,50943	BCL6,CTLA4,LAG3,TBX21,FOXP3
3_Member	GO Biological Processes	GO:0042093	T-helper cell differentiation	-8.19572	-6.15581	5/65	604,2625,6097,30009,50943	BCL6,GATA3,RORC,TBX21,FOXP3
3_Member	GO Biological Processes	GO:0002294	CD4-positive, alpha-beta T cell differentiation involved in immune response	-8.12844	-6.09639	5/67	604,2625,6097,30009,50943	BCL6,GATA3,RORC,TBX21,FOXP3
3_Member	GO Biological Processes	GO:0002287	alpha-beta T cell activation involved in immune response	-8.09558	-6.07316	5/68	604,2625,6097,30009,50943	BCL6,GATA3,RORC,TBX21,FOXP3
3_Member	GO Biological Processes	GO:0002293	alpha-beta T cell differentiation involved in immune response	-8.09558	-6.07316	5/68	604,2625,6097,30009,50943	BCL6,GATA3,RORC,TBX21,FOXP3
3_Member	GO Biological Processes	GO:0046637	regulation of alpha-beta T cell differentiation	-8.09558	-6.07316	5/68	604,2625,9308,30009,50943	BCL6,GATA3,CD83,TBX21,FOXP3
3_Member	GO Biological Processes	GO:0002292	T cell differentiation involved in immune response	-7.90842	-5.89913	5/74	604,2625,6097,30009,50943	BCL6,GATA3,RORC,TBX21,FOXP3
3_Member	GO Biological Processes	GO:0002719	negative regulation of cytokine production involved in immune response	-7.80537	-5.79792	4/27	604,7124,30009,50943	BCL6,TNF,TBX21,FOXP3
3_Member	GO Biological Processes	GO:0045596	negative regulation of cell differentiation	-7.74754	-5.74376	9/683	604,1493,2625,3902,4792,7099,7124,30009,50943	BCL6,CTLA4,GATA3,LAG3,NFKBIA,TLR4,TNF,TBX21,FOXP3
3_Member	GO Molecular Functions	GO:0001227	DNA-binding transcription repressor activity, RNA polymerase II-specific	-7.63415	-5.64118	7/310	604,2625,4790,5970,6097,30009,50943	BCL6,GATA3,NFKB1,RELA,RORC,TBX21,FOXP3
3_Member	GO Molecular Functions	GO:0001217	DNA-binding transcription repressor activity	-7.60548	-5.61957	7/313	604,2625,4790,5970,6097,30009,50943	BCL6,GATA3,NFKB1,RELA,RORC,TBX21,FOXP3
3_Member	GO Biological Processes	GO:2000515	negative regulation of CD4-positive, alpha-beta T cell activation	-7.49537	-5.52187	4/32	604,29126,30009,50943	BCL6,CD274,TBX21,FOXP3
3_Member	GO Biological Processes	GO:0050777	negative regulation of immune response	-7.38522	-5.42647	6/194	604,1493,5133,30009,50943,84868	BCL6,CTLA4,PDCD1,TBX21,FOXP3,HAVCR2
3_Member	GO Biological Processes	GO:0002701	negative regulation of production of molecular mediator of immune response	-7.1382	-5.19401	4/39	604,7124,30009,50943	BCL6,TNF,TBX21,FOXP3
3_Member	GO Biological Processes	GO:0000018	regulation of DNA recombination	-7.0991	-5.15995	5/107	604,940,958,30009,50943	BCL6,CD28,CD40,TBX21,FOXP3
3_Member	GO Biological Processes	GO:0002714	positive regulation of B cell mediated immunity	-7.09276	-5.15995	4/40	940,958,7124,30009	CD28,CD40,TNF,TBX21
3_Member	GO Biological Processes	GO:0002891	positive regulation of immunoglobulin mediated immune response	-7.09276	-5.15995	4/40	940,958,7124,30009	CD28,CD40,TNF,TBX21
3_Member	GO Biological Processes	GO:0048304	positive regulation of isotype switching to IgG isotypes	-7.08546	-5.15995	3/9	940,958,30009	CD28,CD40,TBX21
3_Member	GO Biological Processes	GO:0002698	negative regulation of immune effector process	-7.03885	-5.11788	5/110	604,7124,30009,50943,84868	BCL6,TNF,TBX21,FOXP3,HAVCR2
3_Member	GO Biological Processes	GO:0046636	negative regulation of alpha-beta T cell activation	-6.96323	-5.04377	4/43	604,29126,30009,50943	BCL6,CD274,TBX21,FOXP3
3_Member	GO Biological Processes	GO:0002702	positive regulation of production of molecular mediator of immune response	-6.86779	-4.95725	5/119	940,958,2625,7099,30009	CD28,CD40,GATA3,TLR4,TBX21
3_Member	GO Biological Processes	GO:0045058	T cell selection	-6.69445	-4.79385	4/50	940,2625,30009,50943	CD28,GATA3,TBX21,FOXP3
3_Member	GO Biological Processes	GO:0002707	negative regulation of lymphocyte mediated immunity	-6.59106	-4.69925	4/53	604,30009,50943,84868	BCL6,TBX21,FOXP3,HAVCR2
3_Member	GO Biological Processes	GO:0002823	negative regulation of adaptive immune response based on somatic recombination of immune receptors built from immunoglobulin superfamily domains	-6.55794	-4.66976	4/54	604,30009,50943,84868	BCL6,TBX21,FOXP3,HAVCR2
3_Member	GO Biological Processes	GO:0002820	negative regulation of adaptive immune response	-6.40139	-4.52209	4/59	604,30009,50943,84868	BCL6,TBX21,FOXP3,HAVCR2
3_Member	GO Biological Processes	GO:0050871	positive regulation of B cell activation	-6.3384	-4.46724	5/152	604,940,958,7099,30009	BCL6,CD28,CD40,TLR4,TBX21
3_Member	GO Biological Processes	GO:0002704	negative regulation of leukocyte mediated immunity	-6.28575	-4.42259	4/63	604,30009,50943,84868	BCL6,TBX21,FOXP3,HAVCR2
3_Member	GO Biological Processes	GO:1902107	positive regulation of leukocyte differentiation	-6.24151	-4.3849	5/159	604,2625,7124,9308,50943	BCL6,GATA3,TNF,CD83,FOXP3
3_Member	GO Biological Processes	GO:1903708	positive regulation of hemopoiesis	-6.24151	-4.3849	5/159	604,2625,7124,9308,50943	BCL6,GATA3,TNF,CD83,FOXP3
3_Member	GO Biological Processes	GO:0006310	DNA recombination	-6.21943	-4.3667	6/306	604,940,958,959,30009,50943	BCL6,CD28,CD40,CD40LG,TBX21,FOXP3
3_Member	GO Biological Processes	GO:0045623	negative regulation of T-helper cell differentiation	-6.10075	-4.26306	3/18	604,30009,50943	BCL6,TBX21,FOXP3
3_Member	GO Biological Processes	GO:0043371	negative regulation of CD4-positive, alpha-beta T cell differentiation	-5.82613	-4.0128	3/22	604,30009,50943	BCL6,TBX21,FOXP3
3_Member	GO Biological Processes	GO:0051052	regulation of DNA metabolic process	-5.80225	-3.99127	6/361	604,940,958,2625,30009,50943	BCL6,CD28,CD40,GATA3,TBX21,FOXP3
3_Member	GO Biological Processes	GO:0045582	positive regulation of T cell differentiation	-5.64245	-3.83958	4/91	604,2625,9308,50943	BCL6,GATA3,CD83,FOXP3
3_Member	GO Biological Processes	GO:0046639	negative regulation of alpha-beta T cell differentiation	-5.59988	-3.80611	3/26	604,30009,50943	BCL6,TBX21,FOXP3
3_Member	GO Biological Processes	GO:0045830	positive regulation of isotype switching	-5.54903	-3.76085	3/27	940,958,30009	CD28,CD40,TBX21
3_Member	GO Biological Processes	GO:0072539	T-helper 17 cell differentiation	-5.45298	-3.67685	3/29	6097,30009,50943	RORC,TBX21,FOXP3
3_Member	GO Biological Processes	GO:0045621	positive regulation of lymphocyte differentiation	-5.41082	-3.63685	4/104	604,2625,9308,50943	BCL6,GATA3,CD83,FOXP3
3_Member	GO Biological Processes	GO:0002828	regulation of type 2 immune response	-5.36362	-3.60027	3/31	604,2625,30009	BCL6,GATA3,TBX21
3_Member	GO Biological Processes	GO:0002456	T cell mediated immunity	-5.29821	-3.53903	4/111	2625,6955,30009,50943	GATA3,TRA,TBX21,FOXP3
3_Member	GO Biological Processes	GO:0050869	negative regulation of B cell activation	-5.24026	-3.4883	3/34	604,1493,50943	BCL6,CTLA4,FOXP3
3_Member	GO Biological Processes	GO:0042092	type 2 immune response	-5.16416	-3.41525	3/36	604,2625,30009	BCL6,GATA3,TBX21
3_Member	GO Biological Processes	GO:0002369	T cell cytokine production	-5.12774	-3.38487	3/37	2625,30009,50943	GATA3,TBX21,FOXP3
3_Member	GO Biological Processes	GO:0002724	regulation of T cell cytokine production	-5.12774	-3.38487	3/37	2625,30009,50943	GATA3,TBX21,FOXP3
3_Member	GO Biological Processes	GO:0072538	T-helper 17 type immune response	-5.09232	-3.35145	3/38	6097,30009,50943	RORC,TBX21,FOXP3
3_Member	GO Biological Processes	GO:0045622	regulation of T-helper cell differentiation	-5.05786	-3.32096	3/39	604,30009,50943	BCL6,TBX21,FOXP3
3_Member	GO Biological Processes	GO:0045911	positive regulation of DNA recombination	-4.81125	-3.09553	3/47	940,958,30009	CD28,CD40,TBX21
3_Member	GO Biological Processes	GO:0002639	positive regulation of immunoglobulin production	-4.70378	-2.99737	3/51	940,958,30009	CD28,CD40,TBX21
3_Member	GO Biological Processes	GO:0033077	T cell differentiation in thymus	-4.20012	-2.54422	3/75	940,2625,50943	CD28,GATA3,FOXP3
3_Member	GO Biological Processes	GO:0002709	regulation of T cell mediated immunity	-4.03796	-2.3932	3/85	2625,30009,50943	GATA3,TBX21,FOXP3
3_Member	GO Biological Processes	GO:0031058	positive regulation of histone modification	-3.93577	-2.29892	3/92	604,2625,50943	BCL6,GATA3,FOXP3
3_Member	GO Biological Processes	GO:1905269	positive regulation of chromatin organization	-3.75352	-2.13434	3/106	604,2625,50943	BCL6,GATA3,FOXP3
3_Member	GO Biological Processes	GO:0051053	negative regulation of DNA metabolic process	-3.54251	-1.93886	3/125	604,2625,50943	BCL6,GATA3,FOXP3
3_Member	GO Biological Processes	GO:0010638	positive regulation of organelle organization	-3.52109	-1.9196	5/586	604,940,2625,7124,50943	BCL6,CD28,GATA3,TNF,FOXP3
3_Member	GO Biological Processes	GO:0031056	regulation of histone modification	-3.26108	-1.67868	3/156	604,2625,50943	BCL6,GATA3,FOXP3
3_Member	GO Biological Processes	GO:0002262	myeloid cell homeostasis	-3.24497	-1.66396	3/158	604,2625,50943	BCL6,GATA3,FOXP3
3_Member	GO Biological Processes	GO:2001252	positive regulation of chromosome organization	-3.13788	-1.56573	3/172	604,2625,50943	BCL6,GATA3,FOXP3
3_Member	GO Biological Processes	GO:1902275	regulation of chromatin organization	-2.94247	-1.38559	3/201	604,2625,50943	BCL6,GATA3,FOXP3
3_Member	GO Biological Processes	GO:0051054	positive regulation of DNA metabolic process	-2.93627	-1.38069	3/202	940,958,30009	CD28,CD40,TBX21
3_Member	GO Biological Processes	GO:0045165	cell fate commitment	-2.62333	-1.08496	3/260	2625,30009,50943	GATA3,TBX21,FOXP3
3_Member	GO Biological Processes	GO:0048872	homeostasis of number of cells	-2.56341	-1.02815	3/273	604,2625,50943	BCL6,GATA3,FOXP3
3_Member	GO Biological Processes	GO:0033044	regulation of chromosome organization	-2.5324	-0.998381	3/280	604,2625,50943	BCL6,GATA3,FOXP3
3_Member	GO Biological Processes	GO:0018205	peptidyl-lysine modification	-2.16319	-0.646152	3/380	2625,5970,50943	GATA3,RELA,FOXP3
4_Summary	GO Biological Processes	GO:0002237	response to molecule of bacterial origin	-20.671	-17.2449	15/362	958,3164,4790,4792,5970,6352,7096,7097,7099,7124,10333,29126,50943,80380,84868,51311,919,6097,6955,940,1493,604,2625	CD40,NR4A1,NFKB1,NFKBIA,RELA,CCL5,TLR1,TLR2,TLR4,TNF,TLR6,CD274,FOXP3,PDCD1LG2,HAVCR2,TLR8,CD247,RORC,TRA,CD28,CTLA4,BCL6,GATA3
4_Member	GO Biological Processes	GO:0002237	response to molecule of bacterial origin	-20.671	-17.2449	15/362	958,3164,4790,4792,5970,6352,7096,7097,7099,7124,10333,29126,50943,80380,84868	CD40,NR4A1,NFKB1,NFKBIA,RELA,CCL5,TLR1,TLR2,TLR4,TNF,TLR6,CD274,FOXP3,PDCD1LG2,HAVCR2
4_Member	GO Biological Processes	GO:0071219	cellular response to molecule of bacterial origin	-19.7655	-16.4643	13/220	958,4790,4792,5970,6352,7096,7097,7099,7124,10333,29126,80380,84868	CD40,NFKB1,NFKBIA,RELA,CCL5,TLR1,TLR2,TLR4,TNF,TLR6,CD274,PDCD1LG2,HAVCR2
4_Member	WikiPathways	WP75	Toll-like receptor signaling pathway	-19.4802	-16.276	11/104	958,4790,4792,5970,6352,7096,7097,7099,7124,10333,51311	CD40,NFKB1,NFKBIA,RELA,CCL5,TLR1,TLR2,TLR4,TNF,TLR6,TLR8
4_Member	KEGG Pathway	hsa04620	Toll-like receptor signaling pathway	-19.4802	-16.276	11/104	958,4790,4792,5970,6352,7096,7097,7099,7124,10333,51311	CD40,NFKB1,NFKBIA,RELA,CCL5,TLR1,TLR2,TLR4,TNF,TLR6,TLR8
4_Member	KEGG Pathway	ko04620	Toll-like receptor signaling pathway	-19.4802	-16.276	11/104	958,4790,4792,5970,6352,7096,7097,7099,7124,10333,51311	CD40,NFKB1,NFKBIA,RELA,CCL5,TLR1,TLR2,TLR4,TNF,TLR6,TLR8
4_Member	GO Biological Processes	GO:0071216	cellular response to biotic stimulus	-19.1473	-15.9974	13/245	958,4790,4792,5970,6352,7096,7097,7099,7124,10333,29126,80380,84868	CD40,NFKB1,NFKBIA,RELA,CCL5,TLR1,TLR2,TLR4,TNF,TLR6,CD274,PDCD1LG2,HAVCR2
4_Member	WikiPathways	WP1449	Regulation of toll-like receptor signaling pathway	-17.8341	-14.8154	11/145	958,4790,4792,5970,6352,7096,7097,7099,7124,10333,51311	CD40,NFKB1,NFKBIA,RELA,CCL5,TLR1,TLR2,TLR4,TNF,TLR6,TLR8
4_Member	GO Biological Processes	GO:0032496	response to lipopolysaccharide	-17.2461	-14.2971	13/342	958,3164,4790,4792,5970,6352,7097,7099,7124,29126,50943,80380,84868	CD40,NR4A1,NFKB1,NFKBIA,RELA,CCL5,TLR2,TLR4,TNF,CD274,FOXP3,PDCD1LG2,HAVCR2
4_Member	GO Biological Processes	GO:0071222	cellular response to lipopolysaccharide	-16.0745	-13.2382	11/208	958,4790,4792,5970,6352,7097,7099,7124,29126,80380,84868	CD40,NFKB1,NFKBIA,RELA,CCL5,TLR2,TLR4,TNF,CD274,PDCD1LG2,HAVCR2
4_Member	GO Biological Processes	GO:0009617	response to bacterium	-15.9563	-13.1557	15/748	958,3164,4790,4792,5970,6352,7096,7097,7099,7124,10333,29126,50943,80380,84868	CD40,NR4A1,NFKB1,NFKBIA,RELA,CCL5,TLR1,TLR2,TLR4,TNF,TLR6,CD274,FOXP3,PDCD1LG2,HAVCR2
4_Member	KEGG Pathway	ko05142	Chagas disease (American trypanosomiasis)	-15.1517	-12.4434	9/102	919,4790,4792,5970,6352,7097,7099,7124,10333	CD247,NFKB1,NFKBIA,RELA,CCL5,TLR2,TLR4,TNF,TLR6
4_Member	KEGG Pathway	hsa05142	Chagas disease (American trypanosomiasis)	-14.9584	-12.2771	9/107	919,4790,4792,5970,6352,7097,7099,7124,10333	CD247,NFKB1,NFKBIA,RELA,CCL5,TLR2,TLR4,TNF,TLR6
4_Member	WikiPathways	WP3858	Toll-like receptor signaling related to MyD88	-14.7317	-12.0756	7/32	4790,5970,7096,7097,7099,10333,51311	NFKB1,RELA,TLR1,TLR2,TLR4,TLR6,TLR8
4_Member	WikiPathways	WP3877	MYD88 distinct input-output pathway	-13.734	-11.1861	6/19	4790,7096,7097,7099,10333,51311	NFKB1,TLR1,TLR2,TLR4,TLR6,TLR8
4_Member	GO Biological Processes	GO:0002221	pattern recognition receptor signaling pathway	-12.9727	-10.4731	9/176	958,4792,5970,7096,7097,7099,10333,51311,84868	CD40,NFKBIA,RELA,TLR1,TLR2,TLR4,TLR6,TLR8,HAVCR2
4_Member	GO Biological Processes	GO:0071396	cellular response to lipid	-12.7511	-10.2846	12/575	958,4790,4792,5970,6097,6352,7097,7099,7124,29126,80380,84868	CD40,NFKB1,NFKBIA,RELA,RORC,CCL5,TLR2,TLR4,TNF,CD274,PDCD1LG2,HAVCR2
4_Member	GO Biological Processes	GO:0002224	toll-like receptor signaling pathway	-12.3501	-9.93827	8/124	958,4792,7096,7097,7099,10333,51311,84868	CD40,NFKBIA,TLR1,TLR2,TLR4,TLR6,TLR8,HAVCR2
4_Member	GO Biological Processes	GO:0032635	interleukin-6 production	-11.3655	-9.04208	8/164	7096,7097,7099,7124,10333,50943,51311,84868	TLR1,TLR2,TLR4,TNF,TLR6,FOXP3,TLR8,HAVCR2
4_Member	GO Biological Processes	GO:0032675	regulation of interleukin-6 production	-11.3655	-9.04208	8/164	7096,7097,7099,7124,10333,50943,51311,84868	TLR1,TLR2,TLR4,TNF,TLR6,FOXP3,TLR8,HAVCR2
4_Member	GO Biological Processes	GO:0032677	regulation of interleukin-8 production	-11.0132	-8.7332	7/102	5970,7096,7097,7099,7124,10333,51311	RELA,TLR1,TLR2,TLR4,TNF,TLR6,TLR8
4_Member	GO Biological Processes	GO:0032637	interleukin-8 production	-10.9829	-8.70636	7/103	5970,7096,7097,7099,7124,10333,51311	RELA,TLR1,TLR2,TLR4,TNF,TLR6,TLR8
4_Member	GO Biological Processes	GO:0002755	MyD88-dependent toll-like receptor signaling pathway	-10.4716	-8.25561	5/24	7096,7097,7099,10333,51311	TLR1,TLR2,TLR4,TLR6,TLR8
4_Member	GO Biological Processes	GO:0032757	positive regulation of interleukin-8 production	-10.3919	-8.17883	6/62	5970,7096,7097,7099,7124,51311	RELA,TLR1,TLR2,TLR4,TNF,TLR8
4_Member	GO Molecular Functions	GO:0003953	NAD+ nucleosidase activity	-10.1088	-7.92435	5/28	7096,7097,7099,10333,51311	TLR1,TLR2,TLR4,TLR6,TLR8
4_Member	GO Biological Processes	GO:0038061	NIK/NF-kappaB signaling	-9.90806	-7.74255	7/146	4792,5970,7097,7099,7124,10333,84868	NFKBIA,RELA,TLR2,TLR4,TNF,TLR6,HAVCR2
4_Member	GO Biological Processes	GO:0007249	I-kappaB kinase/NF-kappaB signaling	-9.49686	-7.35204	8/281	958,4792,5970,7097,7099,7124,10333,51311	CD40,NFKBIA,RELA,TLR2,TLR4,TNF,TLR6,TLR8
4_Member	GO Biological Processes	GO:0009595	detection of biotic stimulus	-9.40371	-7.2639	5/38	6955,7096,7097,7099,10333	TRA,TLR1,TLR2,TLR4,TLR6
4_Member	KEGG Pathway	ko05323	Rheumatoid arthritis	-9.39487	-7.25755	6/90	940,1493,6352,7097,7099,7124	CD28,CTLA4,CCL5,TLR2,TLR4,TNF
4_Member	GO Biological Processes	GO:0032490	detection of molecule of bacterial origin	-9.35041	-7.21557	4/12	7096,7097,7099,10333	TLR1,TLR2,TLR4,TLR6
4_Member	GO Biological Processes	GO:0032755	positive regulation of interleukin-6 production	-9.30791	-7.17797	6/93	7096,7097,7099,7124,10333,51311	TLR1,TLR2,TLR4,TNF,TLR6,TLR8
4_Member	KEGG Pathway	ko05152	Tuberculosis	-9.28655	-7.15905	7/179	4790,5970,7096,7097,7099,7124,10333	NFKB1,RELA,TLR1,TLR2,TLR4,TNF,TLR6
4_Member	KEGG Pathway	hsa05323	Rheumatoid arthritis	-9.14241	-7.03157	6/99	940,1493,6352,7097,7099,7124	CD28,CTLA4,CCL5,TLR2,TLR4,TNF
4_Member	KEGG Pathway	hsa05152	Tuberculosis	-9.07376	-6.96525	7/192	4790,5970,7096,7097,7099,7124,10333	NFKB1,RELA,TLR1,TLR2,TLR4,TNF,TLR6
4_Member	GO Biological Processes	GO:0070340	detection of bacterial lipopeptide	-9.00793	-6.90861	3/3	7096,7097,10333	TLR1,TLR2,TLR6
4_Member	GO Biological Processes	GO:0042116	macrophage activation	-8.98701	-6.88996	6/105	7096,7097,7099,7124,10333,84868	TLR1,TLR2,TLR4,TNF,TLR6,HAVCR2
4_Member	GO Molecular Functions	GO:0050135	NAD(P)+ nucleosidase activity	-8.78618	-6.70902	4/16	7096,7097,7099,10333	TLR1,TLR2,TLR4,TLR6
4_Member	GO Molecular Functions	GO:0061809	NAD+ nucleotidase, cyclic ADP-ribose generating	-8.78618	-6.70902	4/16	7096,7097,7099,10333	TLR1,TLR2,TLR4,TLR6
4_Member	GO Biological Processes	GO:1901222	regulation of NIK/NF-kappaB signaling	-8.74743	-6.67242	6/115	4792,5970,7097,7099,7124,84868	NFKBIA,RELA,TLR2,TLR4,TNF,HAVCR2
4_Member	GO Molecular Functions	GO:0016799	hydrolase activity, hydrolyzing N-glycosyl compounds	-8.73748	-6.66676	5/51	7096,7097,7099,10333,51311	TLR1,TLR2,TLR4,TLR6,TLR8
4_Member	GO Biological Processes	GO:0002274	myeloid leukocyte activation	-8.59432	-6.52993	7/225	6352,7096,7097,7099,7124,10333,84868	CCL5,TLR1,TLR2,TLR4,TNF,TLR6,HAVCR2
4_Member	GO Biological Processes	GO:0031663	lipopolysaccharide-mediated signaling pathway	-8.37384	-6.32186	5/60	4792,6352,7097,7099,7124	NFKBIA,CCL5,TLR2,TLR4,TNF
4_Member	GO Biological Processes	GO:0098543	detection of other organism	-8.36219	-6.31427	4/20	7096,7097,7099,10333	TLR1,TLR2,TLR4,TLR6
4_Member	WikiPathways	WP4478	LTF danger signal response pathway	-8.36219	-6.31427	4/20	4790,7097,7099,7124	NFKB1,TLR2,TLR4,TNF
4_Member	GO Biological Processes	GO:1901224	positive regulation of NIK/NF-kappaB signaling	-8.06322	-6.0427	5/69	5970,7097,7099,7124,84868	RELA,TLR2,TLR4,TNF,HAVCR2
4_Member	GO Biological Processes	GO:0042494	detection of bacterial lipoprotein	-8.00853	-5.99179	3/5	7096,7097,10333	TLR1,TLR2,TLR6
4_Member	GO Biological Processes	GO:0098581	detection of external biotic stimulus	-7.94694	-5.93207	4/25	7096,7097,7099,10333	TLR1,TLR2,TLR4,TLR6
4_Member	GO Biological Processes	GO:0032732	positive regulation of interleukin-1 production	-7.93849	-5.92549	5/73	7099,7124,10333,51311,84868	TLR4,TNF,TLR6,TLR8,HAVCR2
4_Member	WikiPathways	WP3851	TLR4 signaling and tolerance	-7.61274	-5.62508	4/30	4790,4792,7099,7124	NFKB1,NFKBIA,TLR4,TNF
4_Member	GO Biological Processes	GO:0071706	tumor necrosis factor superfamily cytokine production	-7.49399	-5.52187	6/186	7096,7097,7099,29126,50943,84868	TLR1,TLR2,TLR4,CD274,FOXP3,HAVCR2
4_Member	GO Biological Processes	GO:1903555	regulation of tumor necrosis factor superfamily cytokine production	-7.49399	-5.52187	6/186	7096,7097,7099,29126,50943,84868	TLR1,TLR2,TLR4,CD274,FOXP3,HAVCR2
4_Member	GO Biological Processes	GO:1901652	response to peptide	-7.48598	-5.51556	8/508	958,3164,4790,4792,5970,7097,7099,10333	CD40,NR4A1,NFKB1,NFKBIA,RELA,TLR2,TLR4,TLR6
4_Member	GO Biological Processes	GO:0035666	TRIF-dependent toll-like receptor signaling pathway	-7.46507	-5.50135	3/7	958,7099,10333	CD40,TLR4,TLR6
4_Member	GO Biological Processes	GO:0070339	response to bacterial lipopeptide	-7.08546	-5.15995	3/9	7096,7097,10333	TLR1,TLR2,TLR6
4_Member	GO Biological Processes	GO:0071220	cellular response to bacterial lipoprotein	-7.08546	-5.15995	3/9	7096,7097,10333	TLR1,TLR2,TLR6
4_Member	GO Biological Processes	GO:0071221	cellular response to bacterial lipopeptide	-7.08546	-5.15995	3/9	7096,7097,10333	TLR1,TLR2,TLR6
4_Member	GO Molecular Functions	GO:0071723	lipopeptide binding	-6.93086	-5.01737	3/10	7096,7097,10333	TLR1,TLR2,TLR6
4_Member	GO Biological Processes	GO:0001774	microglial cell activation	-6.80451	-4.89837	4/47	7096,7097,7124,10333	TLR1,TLR2,TNF,TLR6
4_Member	GO Biological Processes	GO:0032493	response to bacterial lipoprotein	-6.79285	-4.88817	3/11	7096,7097,10333	TLR1,TLR2,TLR6
4_Member	GO Biological Processes	GO:0032612	interleukin-1 production	-6.69276	-4.79385	5/129	7099,7124,10333,51311,84868	TLR4,TNF,TLR6,TLR8,HAVCR2
4_Member	GO Biological Processes	GO:0032652	regulation of interleukin-1 production	-6.69276	-4.79385	5/129	7099,7124,10333,51311,84868	TLR4,TNF,TLR6,TLR8,HAVCR2
4_Member	GO Molecular Functions	GO:0035325	Toll-like receptor binding	-6.55457	-4.66976	3/13	7096,7097,10333	TLR1,TLR2,TLR6
4_Member	GO Biological Processes	GO:0050729	positive regulation of inflammatory response	-6.48514	-4.60309	5/142	940,4792,7097,7099,7124	CD28,NFKBIA,TLR2,TLR4,TNF
4_Member	GO Biological Processes	GO:0002756	MyD88-independent toll-like receptor signaling pathway	-6.45014	-4.56947	3/14	958,7099,10333	CD40,TLR4,TLR6
4_Member	GO Molecular Functions	GO:0016798	hydrolase activity, acting on glycosyl bonds	-6.39586	-4.51793	5/148	7096,7097,7099,10333,51311	TLR1,TLR2,TLR4,TLR6,TLR8
4_Member	GO Biological Processes	GO:0032731	positive regulation of interleukin-1 beta production	-6.31393	-4.44546	4/62	7099,7124,10333,51311	TLR4,TNF,TLR6,TLR8
4_Member	GO Cellular Components	GO:0098802	plasma membrane signaling receptor complex	-6.21943	-4.3667	6/306	919,958,6955,7096,7097,10333	CD247,CD40,TRA,TLR1,TLR2,TLR6
4_Member	GO Biological Processes	GO:0016045	detection of bacterium	-6.17963	-4.3282	3/17	7096,7097,10333	TLR1,TLR2,TLR6
4_Member	GO Biological Processes	GO:0032722	positive regulation of chemokine production	-6.10059	-4.26306	4/70	7097,7099,7124,84868	TLR2,TLR4,TNF,HAVCR2
4_Member	GO Cellular Components	GO:0043235	receptor complex	-6.06278	-4.22649	7/529	919,958,6955,7096,7097,7099,10333	CD247,CD40,TRA,TLR1,TLR2,TLR4,TLR6
4_Member	GO Biological Processes	GO:0032729	positive regulation of interferon-gamma production	-6.0512	-4.21739	4/72	7099,7124,51311,84868	TLR4,TNF,TLR8,HAVCR2
4_Member	GO Biological Processes	GO:0034134	toll-like receptor 2 signaling pathway	-6.02642	-4.19507	3/19	7096,7097,10333	TLR1,TLR2,TLR6
4_Member	GO Molecular Functions	GO:0042277	peptide binding	-6.0208	-4.19068	6/331	4792,5970,7096,7097,7099,10333	NFKBIA,RELA,TLR1,TLR2,TLR4,TLR6
4_Member	GO Biological Processes	GO:0032640	tumor necrosis factor production	-5.97538	-4.14891	5/180	7096,7097,7099,50943,84868	TLR1,TLR2,TLR4,FOXP3,HAVCR2
4_Member	GO Biological Processes	GO:0032680	regulation of tumor necrosis factor production	-5.97538	-4.14891	5/180	7096,7097,7099,50943,84868	TLR1,TLR2,TLR4,FOXP3,HAVCR2
4_Member	GO Biological Processes	GO:0043123	positive regulation of I-kappaB kinase/NF-kappaB signaling	-5.90524	-4.08239	5/186	958,5970,7099,7124,10333	CD40,RELA,TLR4,TNF,TLR6
4_Member	GO Biological Processes	GO:0007252	I-kappaB phosphorylation	-5.8895	-4.06785	3/21	7097,7099,7124	TLR2,TLR4,TNF
4_Member	GO Biological Processes	GO:0046209	nitric oxide metabolic process	-5.84522	-4.02835	4/81	7097,7099,7124,10333	TLR2,TLR4,TNF,TLR6
4_Member	GO Biological Processes	GO:2001057	reactive nitrogen species metabolic process	-5.82381	-4.01166	4/82	7097,7099,7124,10333	TLR2,TLR4,TNF,TLR6
4_Member	GO Biological Processes	GO:0030099	myeloid cell differentiation	-5.65379	-3.84881	6/383	604,2625,4792,7097,7099,7124	BCL6,GATA3,NFKBIA,TLR2,TLR4,TNF
4_Member	WikiPathways	WP2865	IL1 and megakaryocytes in obesity	-5.65282	-3.84881	3/25	4790,7096,7097	NFKB1,TLR1,TLR2
4_Member	GO Biological Processes	GO:1900017	positive regulation of cytokine production involved in inflammatory response	-5.59988	-3.80611	3/26	7099,7124,10333	TLR4,TNF,TLR6
4_Member	GO Biological Processes	GO:0032642	regulation of chemokine production	-5.53156	-3.74449	4/97	7097,7099,7124,84868	TLR2,TLR4,TNF,HAVCR2
4_Member	GO Biological Processes	GO:0032602	chemokine production	-5.51377	-3.72891	4/98	7097,7099,7124,84868	TLR2,TLR4,TNF,HAVCR2
4_Member	GO Molecular Functions	GO:0033218	amide binding	-5.47127	-3.69297	6/412	4792,5970,7096,7097,7099,10333	NFKBIA,RELA,TLR1,TLR2,TLR4,TLR6
4_Member	GO Biological Processes	GO:0032760	positive regulation of tumor necrosis factor production	-5.44444	-3.66939	4/102	7096,7097,7099,84868	TLR1,TLR2,TLR4,HAVCR2
4_Member	GO Biological Processes	GO:0043032	positive regulation of macrophage activation	-5.40753	-3.63463	3/30	7099,10333,84868	TLR4,TLR6,HAVCR2
4_Member	GO Biological Processes	GO:0062207	regulation of pattern recognition receptor signaling pathway	-5.37787	-3.60817	4/106	7096,7097,7099,10333	TLR1,TLR2,TLR4,TLR6
4_Member	GO Biological Processes	GO:1903557	positive regulation of tumor necrosis factor superfamily cytokine production	-5.37787	-3.60817	4/106	7096,7097,7099,84868	TLR1,TLR2,TLR4,HAVCR2
4_Member	WikiPathways	WP4868	Type I interferon induction and signaling during SARS-CoV-2 infection	-5.36362	-3.60027	3/31	7097,7099,10333	TLR2,TLR4,TLR6
4_Member	GO Biological Processes	GO:0032611	interleukin-1 beta production	-5.29821	-3.53903	4/111	7099,7124,10333,51311	TLR4,TNF,TLR6,TLR8
4_Member	GO Biological Processes	GO:0032651	regulation of interleukin-1 beta production	-5.29821	-3.53903	4/111	7099,7124,10333,51311	TLR4,TNF,TLR6,TLR8
4_Member	GO Biological Processes	GO:0043122	regulation of I-kappaB kinase/NF-kappaB signaling	-5.2853	-3.52716	5/249	958,5970,7099,7124,10333	CD40,RELA,TLR4,TNF,TLR6
4_Member	GO Biological Processes	GO:0043406	positive regulation of MAP kinase activity	-5.25218	-3.49816	4/114	958,7099,7124,10333	CD40,TLR4,TNF,TLR6
4_Member	GO Biological Processes	GO:0043410	positive regulation of MAPK cascade	-5.08663	-3.34676	6/481	958,6352,7099,7124,10333,84868	CD40,CCL5,TLR4,TNF,TLR6,HAVCR2
4_Member	GO Biological Processes	GO:0045429	positive regulation of nitric oxide biosynthetic process	-5.0243	-3.28937	3/40	7099,7124,10333	TLR4,TNF,TLR6
4_Member	GO Biological Processes	GO:1904407	positive regulation of nitric oxide metabolic process	-4.9916	-3.25961	3/41	7099,7124,10333	TLR4,TNF,TLR6
4_Member	GO Biological Processes	GO:0000165	MAPK cascade	-4.97038	-3.2413	7/775	958,4790,6352,7099,7124,10333,84868	CD40,NFKB1,CCL5,TLR4,TNF,TLR6,HAVCR2
4_Member	WikiPathways	WP4136	Fibrin complement receptor 3 signaling pathway	-4.95972	-3.23354	3/42	4790,7099,7124	NFKB1,TLR4,TNF
4_Member	GO Biological Processes	GO:0062208	positive regulation of pattern recognition receptor signaling pathway	-4.89824	-3.1759	3/44	7096,7097,7099	TLR1,TLR2,TLR4
4_Member	GO Biological Processes	GO:1901214	regulation of neuron death	-4.76513	-3.05223	5/319	2625,6352,7099,7124,10333	GATA3,CCL5,TLR4,TNF,TLR6
4_Member	GO Biological Processes	GO:0042742	defense response to bacterium	-4.54855	-2.85661	5/354	7097,7099,7124,10333,84868	TLR2,TLR4,TNF,TLR6,HAVCR2
4_Member	GO Biological Processes	GO:0070997	neuron death	-4.50796	-2.81956	5/361	2625,6352,7099,7124,10333	GATA3,CCL5,TLR4,TNF,TLR6
4_Member	GO Biological Processes	GO:1901653	cellular response to peptide	-4.49651	-2.809	5/363	3164,4790,5970,7099,10333	NR4A1,NFKB1,RELA,TLR4,TLR6
4_Member	GO Biological Processes	GO:0043030	regulation of macrophage activation	-4.49079	-2.80416	3/60	7099,10333,84868	TLR4,TLR6,HAVCR2
4_Member	GO Biological Processes	GO:0043405	regulation of MAP kinase activity	-4.46115	-2.77803	4/181	958,7099,7124,10333	CD40,TLR4,TNF,TLR6
4_Member	GO Biological Processes	GO:0045428	regulation of nitric oxide biosynthetic process	-4.44795	-2.76743	3/62	7099,7124,10333	TLR4,TNF,TLR6
4_Member	GO Biological Processes	GO:0080164	regulation of nitric oxide metabolic process	-4.40651	-2.72686	3/64	7099,7124,10333	TLR4,TNF,TLR6
4_Member	GO Biological Processes	GO:0071417	cellular response to organonitrogen compound	-4.3992	-2.72127	6/637	3164,4790,5970,7099,7124,10333	NR4A1,NFKB1,RELA,TLR4,TNF,TLR6
4_Member	GO Biological Processes	GO:0045860	positive regulation of protein kinase activity	-4.30124	-2.63185	5/399	958,6352,7099,7124,10333	CD40,CCL5,TLR4,TNF,TLR6
4_Member	GO Biological Processes	GO:0043408	regulation of MAPK cascade	-4.26288	-2.59853	6/674	958,6352,7099,7124,10333,84868	CD40,CCL5,TLR4,TNF,TLR6,HAVCR2
4_Member	GO Biological Processes	GO:0002534	cytokine production involved in inflammatory response	-4.25314	-2.59129	3/72	7099,7124,10333	TLR4,TNF,TLR6
4_Member	GO Biological Processes	GO:1900015	regulation of cytokine production involved in inflammatory response	-4.25314	-2.59129	3/72	7099,7124,10333	TLR4,TNF,TLR6
4_Member	GO Biological Processes	GO:0071902	positive regulation of protein serine/threonine kinase activity	-4.25055	-2.58953	4/205	958,7099,7124,10333	CD40,TLR4,TNF,TLR6
4_Member	GO Biological Processes	GO:0002573	myeloid leukocyte differentiation	-4.21797	-2.559	4/209	2625,7097,7099,7124	GATA3,TLR2,TLR4,TNF
4_Member	GO Cellular Components	GO:0098797	plasma membrane protein complex	-4.20296	-2.54523	6/691	919,958,6955,7096,7097,10333	CD247,CD40,TRA,TLR1,TLR2,TLR6
4_Member	GO Biological Processes	GO:1901699	cellular response to nitrogen compound	-4.19948	-2.54422	6/692	3164,4790,5970,7099,7124,10333	NR4A1,NFKB1,RELA,TLR4,TNF,TLR6
4_Member	GO Biological Processes	GO:0006809	nitric oxide biosynthetic process	-4.18293	-2.53173	3/76	7099,7124,10333	TLR4,TNF,TLR6
4_Member	GO Cellular Components	GO:0030670	phagocytic vesicle membrane	-4.18293	-2.53173	3/76	7096,7097,10333	TLR1,TLR2,TLR6
4_Member	GO Biological Processes	GO:0034121	regulation of toll-like receptor signaling pathway	-4.18293	-2.53173	3/76	7096,7097,10333	TLR1,TLR2,TLR6
4_Member	GO Biological Processes	GO:0070374	positive regulation of ERK1 and ERK2 cascade	-4.124	-2.47443	4/221	6352,7099,7124,84868	CCL5,TLR4,TNF,HAVCR2
4_Member	GO Molecular Functions	GO:0001540	amyloid-beta binding	-3.99314	-2.35393	3/88	7097,7099,10333	TLR2,TLR4,TLR6
4_Member	GO Biological Processes	GO:0033674	positive regulation of kinase activity	-3.92315	-2.28786	5/480	958,6352,7099,7124,10333	CD40,CCL5,TLR4,TNF,TLR6
4_Member	GO Biological Processes	GO:0032940	secretion by cell	-3.86838	-2.23776	6/795	2625,3164,6352,7097,7099,7124	GATA3,NR4A1,CCL5,TLR2,TLR4,TNF
4_Member	GO Biological Processes	GO:1901216	positive regulation of neuron death	-3.86757	-2.23773	3/97	7099,7124,10333	TLR4,TNF,TLR6
4_Member	GO Biological Processes	GO:0002532	production of molecular mediator involved in inflammatory response	-3.85437	-2.22683	3/98	7099,7124,10333	TLR4,TNF,TLR6
4_Member	GO Biological Processes	GO:0050708	regulation of protein secretion	-3.80145	-2.17697	4/268	6352,7097,7099,7124	CCL5,TLR2,TLR4,TNF
4_Member	GO Biological Processes	GO:0048661	positive regulation of smooth muscle cell proliferation	-3.77797	-2.15804	3/104	6352,7099,7124	CCL5,TLR4,TNF
4_Member	GO Biological Processes	GO:0050830	defense response to Gram-positive bacterium	-3.77797	-2.15804	3/104	7097,7124,84868	TLR2,TNF,HAVCR2
4_Member	GO Biological Processes	GO:0021782	glial cell development	-3.63799	-2.0233	3/116	7097,7099,7124	TLR2,TLR4,TNF
4_Member	GO Biological Processes	GO:0071346	cellular response to interferon-gamma	-3.61612	-2.0044	3/118	6352,7097,7099	CCL5,TLR2,TLR4
4_Member	GO Biological Processes	GO:0051347	positive regulation of transferase activity	-3.6012	-1.9939	5/563	958,6352,7099,7124,10333	CD40,CCL5,TLR4,TNF,TLR6
4_Member	WikiPathways	WP2431	Spinal cord injury	-3.59464	-1.9888	3/120	3164,7099,7124	NR4A1,TLR4,TNF
4_Member	GO Biological Processes	GO:0070372	regulation of ERK1 and ERK2 cascade	-3.53378	-1.93085	4/315	6352,7099,7124,84868	CCL5,TLR4,TNF,HAVCR2
4_Member	GO Cellular Components	GO:0030139	endocytic vesicle	-3.42762	-1.82974	4/336	1493,7096,7097,10333	CTLA4,TLR1,TLR2,TLR6
4_Member	GO Cellular Components	GO:0045335	phagocytic vesicle	-3.42576	-1.82859	3/137	7096,7097,10333	TLR1,TLR2,TLR6
4_Member	GO Cellular Components	GO:0045121	membrane raft	-3.42275	-1.82772	4/337	7096,7097,7124,10333	TLR1,TLR2,TNF,TLR6
4_Member	GO Biological Processes	GO:0070371	ERK1 and ERK2 cascade	-3.42275	-1.82772	4/337	6352,7099,7124,84868	CCL5,TLR4,TNF,HAVCR2
4_Member	GO Cellular Components	GO:0098857	membrane microdomain	-3.42275	-1.82772	4/337	7096,7097,7124,10333	TLR1,TLR2,TNF,TLR6
4_Member	GO Biological Processes	GO:0045859	regulation of protein kinase activity	-3.3304	-1.73892	5/645	958,6352,7099,7124,10333	CD40,CCL5,TLR4,TNF,TLR6
4_Member	GO Biological Processes	GO:0009306	protein secretion	-3.3192	-1.73122	4/359	6352,7097,7099,7124	CCL5,TLR2,TLR4,TNF
4_Member	GO Biological Processes	GO:0035592	establishment of protein localization to extracellular region	-3.31465	-1.72739	4/360	6352,7097,7099,7124	CCL5,TLR2,TLR4,TNF
4_Member	GO Biological Processes	GO:0071900	regulation of protein serine/threonine kinase activity	-3.28767	-1.7018	4/366	958,7099,7124,10333	CD40,TLR4,TNF,TLR6
4_Member	GO Biological Processes	GO:0071692	protein localization to extracellular region	-3.28322	-1.69874	4/367	6352,7097,7099,7124	CCL5,TLR2,TLR4,TNF
4_Member	KEGG Pathway	ko04145	Phagosome	-3.2774	-1.69361	3/154	7097,7099,10333	TLR2,TLR4,TLR6
4_Member	GO Biological Processes	GO:2000377	regulation of reactive oxygen species metabolic process	-3.253	-1.67129	3/157	7099,7124,10333	TLR4,TNF,TLR6
4_Member	GO Biological Processes	GO:0060759	regulation of response to cytokine stimulus	-3.21339	-1.63444	3/162	6352,7097,7099	CCL5,TLR2,TLR4
4_Member	GO Biological Processes	GO:0051606	detection of stimulus	-3.20604	-1.62777	5/687	6955,7096,7097,7099,10333	TRA,TLR1,TLR2,TLR4,TLR6
4_Member	GO Biological Processes	GO:0007254	JNK cascade	-3.17504	-1.59951	3/167	4790,7099,7124	NFKB1,TLR4,TNF
4_Member	KEGG Pathway	hsa04145	Phagosome	-3.16752	-1.59334	3/168	7097,7099,10333	TLR2,TLR4,TLR6
4_Member	GO Biological Processes	GO:0001934	positive regulation of protein phosphorylation	-3.08184	-1.51259	5/732	958,6352,7099,7124,10333	CD40,CCL5,TLR4,TNF,TLR6
4_Member	GO Biological Processes	GO:0048660	regulation of smooth muscle cell proliferation	-3.08071	-1.51259	3/180	6352,7099,7124	CCL5,TLR4,TNF
4_Member	GO Biological Processes	GO:0048659	smooth muscle cell proliferation	-3.05311	-1.487	3/184	6352,7099,7124	CCL5,TLR4,TNF
4_Member	GO Biological Processes	GO:0043549	regulation of kinase activity	-2.99862	-1.43715	5/764	958,6352,7099,7124,10333	CD40,CCL5,TLR4,TNF,TLR6
4_Member	GO Cellular Components	GO:0030666	endocytic vesicle membrane	-2.99326	-1.43356	3/193	7096,7097,10333	TLR1,TLR2,TLR6
4_Member	KEGG Pathway	ko05205	Proteoglycans in cancer	-2.9301	-1.37517	3/203	7097,7099,7124	TLR2,TLR4,TNF
4_Member	GO Biological Processes	GO:0045637	regulation of myeloid cell differentiation	-2.8819	-1.32891	3/211	4792,7099,7124	NFKBIA,TLR4,TNF
4_Member	KEGG Pathway	hsa05205	Proteoglycans in cancer	-2.84127	-1.29086	3/218	7097,7099,7124	TLR2,TLR4,TNF
4_Member	GO Biological Processes	GO:0051223	regulation of protein transport	-2.74132	-1.19602	4/514	6352,7097,7099,7124	CCL5,TLR2,TLR4,TNF
4_Member	GO Biological Processes	GO:0009593	detection of chemical stimulus	-2.73517	-1.19114	4/516	7096,7097,7099,10333	TLR1,TLR2,TLR4,TLR6
4_Member	GO Biological Processes	GO:0072593	reactive oxygen species metabolic process	-2.72721	-1.18381	3/239	7099,7124,10333	TLR4,TNF,TLR6
4_Member	GO Biological Processes	GO:0051403	stress-activated MAPK cascade	-2.72205	-1.17928	3/240	4790,7099,7124	NFKB1,TLR4,TNF
4_Member	GO Biological Processes	GO:0031334	positive regulation of protein-containing complex assembly	-2.71691	-1.17477	3/241	7099,7124,10333	TLR4,TNF,TLR6
4_Member	GO Biological Processes	GO:0031098	stress-activated protein kinase signaling cascade	-2.68154	-1.14129	3/248	4790,7099,7124	NFKB1,TLR4,TNF
4_Member	GO Biological Processes	GO:0033002	muscle cell proliferation	-2.68154	-1.14129	3/248	6352,7099,7124	CCL5,TLR4,TNF
4_Member	GO Biological Processes	GO:0070201	regulation of establishment of protein localization	-2.66629	-1.12667	4/539	6352,7097,7099,7124	CCL5,TLR2,TLR4,TNF
4_Member	GO Biological Processes	GO:1903530	regulation of secretion by cell	-2.59224	-1.05512	4/565	6352,7097,7099,7124	CCL5,TLR2,TLR4,TNF
4_Member	GO Biological Processes	GO:0034599	cellular response to oxidative stress	-2.48951	-0.956111	3/290	5970,7099,10333	RELA,TLR4,TLR6
4_Member	GO Biological Processes	GO:0051222	positive regulation of protein transport	-2.44009	-0.910828	3/302	7097,7099,7124	TLR2,TLR4,TNF
4_Member	GO Biological Processes	GO:0051046	regulation of secretion	-2.43993	-0.910828	4/623	6352,7097,7099,7124	CCL5,TLR2,TLR4,TNF
4_Member	GO Biological Processes	GO:0006909	phagocytosis	-2.41224	-0.884359	3/309	7097,7099,7124	TLR2,TLR4,TNF
4_Member	GO Biological Processes	GO:1904951	positive regulation of establishment of protein localization	-2.3774	-0.851351	3/318	7097,7099,7124	TLR2,TLR4,TNF
4_Member	GO Biological Processes	GO:0080135	regulation of cellular response to stress	-2.34389	-0.819663	4/663	604,7099,7124,10333	BCL6,TLR4,TNF,TLR6
4_Member	GO Molecular Functions	GO:0046982	protein heterodimerization activity	-2.33992	-0.816298	3/328	3164,7099,10333	NR4A1,TLR4,TLR6
4_Member	GO Biological Processes	GO:0062197	cellular response to chemical stress	-2.30011	-0.780088	3/339	5970,7099,10333	RELA,TLR4,TLR6
4_Member	GO Biological Processes	GO:0043254	regulation of protein-containing complex assembly	-2.01119	-0.49771	3/432	7099,7124,10333	TLR4,TNF,TLR6
5_Summary	GO Biological Processes	GO:0050778	positive regulation of immune response	-17.6414	-14.6413	15/576	919,940,958,1493,2625,3902,5970,6352,7099,7124,29126,30009,50943,51311,84868,4792,7096,7097,10333	CD247,CD28,CD40,CTLA4,GATA3,LAG3,RELA,CCL5,TLR4,TNF,CD274,TBX21,FOXP3,TLR8,HAVCR2,NFKBIA,TLR1,TLR2,TLR6
5_Member	GO Biological Processes	GO:0050778	positive regulation of immune response	-17.6414	-14.6413	15/576	919,940,958,1493,2625,3902,5970,6352,7099,7124,29126,30009,50943,51311,84868	CD247,CD28,CD40,CTLA4,GATA3,LAG3,RELA,CCL5,TLR4,TNF,CD274,TBX21,FOXP3,TLR8,HAVCR2
5_Member	GO Biological Processes	GO:0002764	immune response-regulating signaling pathway	-17.1528	-14.2496	14/472	919,940,958,1493,2625,4792,5970,7096,7097,7099,10333,50943,51311,84868	CD247,CD28,CD40,CTLA4,GATA3,NFKBIA,RELA,TLR1,TLR2,TLR4,TLR6,FOXP3,TLR8,HAVCR2
5_Member	GO Biological Processes	GO:0050852	T cell receptor signaling pathway	-8.57082	-6.51005	6/123	919,940,1493,2625,5970,50943	CD247,CD28,CTLA4,GATA3,RELA,FOXP3
5_Member	GO Biological Processes	GO:0002768	immune response-regulating cell surface receptor signaling pathway	-7.58653	-5.60237	7/315	919,940,958,1493,2625,5970,50943	CD247,CD28,CD40,CTLA4,GATA3,RELA,FOXP3
5_Member	GO Biological Processes	GO:0002253	activation of immune response	-7.06187	-5.1394	7/376	919,940,1493,2625,5970,7099,50943	CD247,CD28,CTLA4,GATA3,RELA,TLR4,FOXP3
5_Member	GO Biological Processes	GO:0050851	antigen receptor-mediated signaling pathway	-6.83826	-4.93066	6/240	919,940,1493,2625,5970,50943	CD247,CD28,CTLA4,GATA3,RELA,FOXP3
5_Member	GO Biological Processes	GO:0002429	immune response-activating cell surface receptor signaling pathway	-6.34692	-4.47307	6/291	919,940,1493,2625,5970,50943	CD247,CD28,CTLA4,GATA3,RELA,FOXP3
5_Member	GO Biological Processes	GO:0002757	immune response-activating signal transduction	-6.34692	-4.47307	6/291	919,940,1493,2625,5970,50943	CD247,CD28,CTLA4,GATA3,RELA,FOXP3
6_Summary	GO Biological Processes	GO:0032613	interleukin-10 production	-17.1932	-14.2753	9/62	940,959,7097,7099,9308,29126,50943,80380,201633,958,1493,3902,5133,7124,51311	CD28,CD40LG,TLR2,TLR4,CD83,CD274,FOXP3,PDCD1LG2,TIGIT,CD40,CTLA4,LAG3,PDCD1,TNF,TLR8
6_Member	GO Biological Processes	GO:0032613	interleukin-10 production	-17.1932	-14.2753	9/62	940,959,7097,7099,9308,29126,50943,80380,201633	CD28,CD40LG,TLR2,TLR4,CD83,CD274,FOXP3,PDCD1LG2,TIGIT
6_Member	GO Biological Processes	GO:0032653	regulation of interleukin-10 production	-17.1932	-14.2753	9/62	940,959,7097,7099,9308,29126,50943,80380,201633	CD28,CD40LG,TLR2,TLR4,CD83,CD274,FOXP3,PDCD1LG2,TIGIT
6_Member	GO Cellular Components	GO:0009897	external side of plasma membrane	-14.4308	-11.8156	12/415	940,958,959,1493,3902,5133,7099,7124,9308,29126,51311,80380	CD28,CD40,CD40LG,CTLA4,LAG3,PDCD1,TLR4,TNF,CD83,CD274,TLR8,PDCD1LG2
6_Member	GO Biological Processes	GO:0032733	positive regulation of interleukin-10 production	-13.9096	-11.3422	7/41	940,959,7097,7099,9308,29126,201633	CD28,CD40LG,TLR2,TLR4,CD83,CD274,TIGIT
6_Member	GO Cellular Components	GO:0098552	side of membrane	-12.2842	-9.87696	12/630	940,958,959,1493,3902,5133,7099,7124,9308,29126,51311,80380	CD28,CD40,CD40LG,CTLA4,LAG3,PDCD1,TLR4,TNF,CD83,CD274,TLR8,PDCD1LG2
6_Member	KEGG Pathway	hsa04514	Cell adhesion molecules (CAMs)	-11.8222	-9.44621	8/144	940,958,959,1493,5133,29126,80380,201633	CD28,CD40,CD40LG,CTLA4,PDCD1,CD274,PDCD1LG2,TIGIT
6_Member	KEGG Pathway	ko04514	Cell adhesion molecules (CAMs)	-11.8222	-9.44621	8/144	940,958,959,1493,5133,29126,80380,201633	CD28,CD40,CD40LG,CTLA4,PDCD1,CD274,PDCD1LG2,TIGIT
6_Member	GO Biological Processes	GO:0031295	T cell costimulation	-6.92215	-5.01014	4/44	940,959,29126,80380	CD28,CD40LG,CD274,PDCD1LG2
6_Member	GO Biological Processes	GO:0031294	lymphocyte costimulation	-6.84283	-4.93376	4/46	940,959,29126,80380	CD28,CD40LG,CD274,PDCD1LG2
7_Summary	KEGG Pathway	ko05321	Inflammatory bowel disease (IBD)	-16.9966	-14.1076	9/65	2625,4790,5970,6097,7097,7099,7124,30009,50943,604,940,3902,4792,6352,51311,84868,919,959,1493,5133,958,9308,3164	GATA3,NFKB1,RELA,RORC,TLR2,TLR4,TNF,TBX21,FOXP3,BCL6,CD28,LAG3,NFKBIA,CCL5,TLR8,HAVCR2,CD247,CD40LG,CTLA4,PDCD1,CD40,CD83,NR4A1
7_Member	KEGG Pathway	ko05321	Inflammatory bowel disease (IBD)	-16.9966	-14.1076	9/65	2625,4790,5970,6097,7097,7099,7124,30009,50943	GATA3,NFKB1,RELA,RORC,TLR2,TLR4,TNF,TBX21,FOXP3
7_Member	KEGG Pathway	hsa05321	Inflammatory bowel disease (IBD)	-16.8708	-14.009	9/67	2625,4790,5970,6097,7097,7099,7124,30009,50943	GATA3,NFKB1,RELA,RORC,TLR2,TLR4,TNF,TBX21,FOXP3
7_Member	GO Biological Processes	GO:0031347	regulation of defense response	-15.4585	-12.7116	14/625	604,940,2625,3902,4790,4792,5970,6352,7097,7099,7124,50943,51311,84868	BCL6,CD28,GATA3,LAG3,NFKB1,NFKBIA,RELA,CCL5,TLR2,TLR4,TNF,FOXP3,TLR8,HAVCR2
7_Member	KEGG Pathway	hsa04660	T cell receptor signaling pathway	-15.1122	-12.4221	9/103	919,940,959,1493,4790,4792,5133,5970,7124	CD247,CD28,CD40LG,CTLA4,NFKB1,NFKBIA,PDCD1,RELA,TNF
7_Member	KEGG Pathway	ko04660	T cell receptor signaling pathway	-15.1122	-12.4221	9/103	919,940,959,1493,4790,4792,5133,5970,7124	CD247,CD28,CD40LG,CTLA4,NFKB1,NFKBIA,PDCD1,RELA,TNF
7_Member	GO Biological Processes	GO:0050727	regulation of inflammatory response	-13.0754	-10.5701	11/389	604,940,2625,4790,4792,5970,6352,7097,7099,7124,50943	BCL6,CD28,GATA3,NFKB1,NFKBIA,RELA,CCL5,TLR2,TLR4,TNF,FOXP3
7_Member	KEGG Pathway	ko04659	Th17 cell differentiation	-12.8738	-10.3856	8/107	919,2625,4790,4792,5970,6097,30009,50943	CD247,GATA3,NFKB1,NFKBIA,RELA,RORC,TBX21,FOXP3
7_Member	KEGG Pathway	hsa04659	Th17 cell differentiation	-12.7113	-10.2654	8/112	919,2625,4790,4792,5970,6097,30009,50943	CD247,GATA3,NFKB1,NFKBIA,RELA,RORC,TBX21,FOXP3
7_Member	KEGG Pathway	ko05145	Toxoplasmosis	-12.6797	-10.2388	8/113	958,959,4790,4792,5970,7097,7099,7124	CD40,CD40LG,NFKB1,NFKBIA,RELA,TLR2,TLR4,TNF
7_Member	KEGG Pathway	hsa05145	Toxoplasmosis	-12.5866	-10.1546	8/116	958,959,4790,4792,5970,7097,7099,7124	CD40,CD40LG,NFKB1,NFKBIA,RELA,TLR2,TLR4,TNF
7_Member	WikiPathways	WP3863	T-cell antigen receptor (TCR) pathway during Staphylococcus aureus infection	-12.5759	-10.1546	7/62	940,959,1493,4790,4792,5133,7124	CD28,CD40LG,CTLA4,NFKB1,NFKBIA,PDCD1,TNF
7_Member	GO Biological Processes	GO:0009615	response to virus	-11.6733	-9.30996	10/369	958,2625,4790,5970,6352,7097,7124,30009,50943,51311	CD40,GATA3,NFKB1,RELA,CCL5,TLR2,TNF,TBX21,FOXP3,TLR8
7_Member	KEGG Functional Sets	M00686	Toll-like receptor signaling	-11.6197	-9.26873	5/15	4790,4792,5970,7097,7099	NFKB1,NFKBIA,RELA,TLR2,TLR4
7_Member	KEGG Functional Sets	hsa_M00686	Toll-like receptor signaling	-11.6197	-9.26873	5/15	4790,4792,5970,7097,7099	NFKB1,NFKBIA,RELA,TLR2,TLR4
7_Member	WikiPathways	WP5098	T-cell activation SARS-CoV-2	-11.5085	-9.16552	7/87	919,940,1493,4790,4792,5970,7124	CD247,CD28,CTLA4,NFKB1,NFKBIA,RELA,TNF
7_Member	WikiPathways	WP69	T-cell receptor (TCR) signaling pathway	-11.3681	-9.04208	7/91	919,940,2625,4790,4792,5970,9308	CD247,CD28,GATA3,NFKB1,NFKBIA,RELA,CD83
7_Member	KEGG Pathway	ko04064	NF-kappa B signaling pathway	-11.2341	-8.91823	7/95	958,959,4790,4792,5970,7099,7124	CD40,CD40LG,NFKB1,NFKBIA,RELA,TLR4,TNF
7_Member	KEGG Pathway	hsa04064	NF-kappa B signaling pathway	-10.8648	-8.60505	7/107	958,959,4790,4792,5970,7099,7124	CD40,CD40LG,NFKB1,NFKBIA,RELA,TLR4,TNF
7_Member	KEGG Pathway	ko05134	Legionellosis	-10.7162	-8.46937	6/55	4790,4792,5970,7097,7099,7124	NFKB1,NFKBIA,RELA,TLR2,TLR4,TNF
7_Member	KEGG Pathway	hsa05134	Legionellosis	-10.5259	-8.29475	6/59	4790,4792,5970,7097,7099,7124	NFKB1,NFKBIA,RELA,TLR2,TLR4,TNF
7_Member	WikiPathways	WP262	Ebstein-Barr virus LMP1 signaling	-10.4716	-8.25561	5/24	4790,4792,5970,6352,7124	NFKB1,NFKBIA,RELA,CCL5,TNF
7_Member	WikiPathways	WP4329	miRNAs involvement in the immune response in sepsis	-10.3487	-8.14154	6/63	4790,4792,5970,7099,7124,51311	NFKB1,NFKBIA,RELA,TLR4,TNF,TLR8
7_Member	WikiPathways	WP2583	T cell receptor and co-stimulatory signaling	-10.0269	-7.8507	5/29	940,1493,4790,4792,5133	CD28,CTLA4,NFKB1,NFKBIA,PDCD1
7_Member	KEGG Pathway	hsa05140	Leishmania infection	-9.95288	-7.78204	6/73	4790,4792,5970,7097,7099,7124	NFKB1,NFKBIA,RELA,TLR2,TLR4,TNF
7_Member	KEGG Pathway	ko05140	Leishmaniasis	-9.95288	-7.78204	6/73	4790,4792,5970,7097,7099,7124	NFKB1,NFKBIA,RELA,TLR2,TLR4,TNF
7_Member	WikiPathways	WP4480	Altered glycosylation of MUC1 in tumor microenvironment	-9.94372	-7.77555	4/9	4790,4792,5970,7124	NFKB1,NFKBIA,RELA,TNF
7_Member	WikiPathways	WP4754	IL-18 signaling pathway	-9.52142	-7.37406	8/279	3164,4790,4792,5970,6352,7124,9308,30009	NR4A1,NFKB1,NFKBIA,RELA,CCL5,TNF,CD83,TBX21
7_Member	KEGG Pathway	ko04658	Th1 and Th2 cell differentiation	-9.33657	-7.20419	6/92	919,2625,4790,4792,5970,30009	CD247,GATA3,NFKB1,NFKBIA,RELA,TBX21
7_Member	WikiPathways	WP2036	TNF-related weak inducer of apoptosis (TWEAK) signaling pathway	-9.17584	-7.05793	5/42	4790,4792,5970,6352,7124	NFKB1,NFKBIA,RELA,CCL5,TNF
7_Member	KEGG Pathway	hsa04658	Th1 and Th2 cell differentiation	-9.16926	-7.05607	6/98	919,2625,4790,4792,5970,30009	CD247,GATA3,NFKB1,NFKBIA,RELA,TBX21
7_Member	GO Biological Processes	GO:0071356	cellular response to tumor necrosis factor	-8.54122	-6.48515	7/229	958,2625,4790,4792,5970,6352,7124	CD40,GATA3,NFKB1,NFKBIA,RELA,CCL5,TNF
7_Member	KEGG Pathway	ko05162	Measles	-8.3465	-6.3006	6/134	940,4790,4792,5970,7097,7099	CD28,NFKB1,NFKBIA,RELA,TLR2,TLR4
7_Member	WikiPathways	WP5072	Modulators of TCR signaling and T cell activation	-8.33701	-6.29311	5/61	919,940,4790,4792,5970	CD247,CD28,NFKB1,NFKBIA,RELA
7_Member	GO Biological Processes	GO:0034612	response to tumor necrosis factor	-8.24154	-6.19964	7/253	958,2625,4790,4792,5970,6352,7124	CD40,GATA3,NFKB1,NFKBIA,RELA,CCL5,TNF
7_Member	WikiPathways	WP4482	Vitamin D in inflammatory diseases	-8.18389	-6.14595	4/22	4790,4792,5970,7124	NFKB1,NFKBIA,RELA,TNF
7_Member	KEGG Pathway	hsa05162	Measles	-7.91692	-5.90578	6/158	940,4790,4792,5970,7097,7099	CD28,NFKB1,NFKBIA,RELA,TLR2,TLR4
7_Member	KEGG Pathway	hsa05169	Epstein-Barr virus infection	-7.74179	-5.73983	7/299	919,958,4790,4792,5970,7097,7124	CD247,CD40,NFKB1,NFKBIA,RELA,TLR2,TNF
7_Member	KEGG Pathway	hsa04621	NOD-like receptor signaling pathway	-7.72686	-5.72852	6/170	4790,4792,5970,6352,7099,7124	NFKB1,NFKBIA,RELA,CCL5,TLR4,TNF
7_Member	KEGG Pathway	ko04621	NOD-like receptor signaling pathway	-7.72686	-5.72852	6/170	4790,4792,5970,6352,7099,7124	NFKB1,NFKBIA,RELA,CCL5,TLR4,TNF
7_Member	KEGG Pathway	ko05164	Influenza A	-7.68151	-5.68497	6/173	4790,4792,5970,6352,7099,7124	NFKB1,NFKBIA,RELA,CCL5,TLR4,TNF
7_Member	KEGG Pathway	hsa05161	Hepatitis B	-7.6223	-5.63288	6/177	4790,4792,5970,7097,7099,7124	NFKB1,NFKBIA,RELA,TLR2,TLR4,TNF
7_Member	KEGG Pathway	hsa05164	Influenza A	-7.5502	-5.56779	6/182	4790,4792,5970,6352,7099,7124	NFKB1,NFKBIA,RELA,CCL5,TLR4,TNF
7_Member	KEGG Pathway	hsa05168	Herpes simplex infection	-7.50792	-5.52897	6/185	4790,4792,5970,6352,7097,7124	NFKB1,NFKBIA,RELA,CCL5,TLR2,TNF
7_Member	KEGG Pathway	ko05168	Herpes simplex infection	-7.50792	-5.52897	6/185	4790,4792,5970,6352,7097,7124	NFKB1,NFKBIA,RELA,CCL5,TLR2,TNF
7_Member	WikiPathways	WP5113	Antiviral and anti-inflammatory effects of Nrf2 on SARS-CoV-2 pathway	-7.49537	-5.52187	4/32	4790,4792,5970,7124	NFKB1,NFKBIA,RELA,TNF
7_Member	WikiPathways	WP4481	Resistin as a regulator of inflammation	-7.43956	-5.4775	4/33	4790,4792,5970,7124	NFKB1,NFKBIA,RELA,TNF
7_Member	WikiPathways	WP2355	Corticotropin-releasing hormone signaling pathway	-7.40558	-5.44518	5/93	3164,4790,4792,5970,7099	NR4A1,NFKB1,NFKBIA,RELA,TLR4
7_Member	KEGG Pathway	ko05146	Amoebiasis	-7.33606	-5.37927	5/96	4790,5970,7097,7099,7124	NFKB1,RELA,TLR2,TLR4,TNF
7_Member	WikiPathways	WP3617	Photodynamic therapy-induced NF-kB survival signaling	-7.33311	-5.37927	4/35	959,4790,5970,7124	CD40LG,NFKB1,RELA,TNF
7_Member	WikiPathways	WP4496	Signal transduction through IL1R	-7.33311	-5.37927	4/35	4790,4792,5970,7124	NFKB1,NFKBIA,RELA,TNF
7_Member	WikiPathways	WP4562	Canonical NF-kB pathway	-7.26125	-5.31064	3/8	4790,4792,5970	NFKB1,NFKBIA,RELA
7_Member	GO Biological Processes	GO:0009612	response to mechanical stimulus	-7.10854	-5.16594	6/216	958,4790,4792,5970,7099,51311	CD40,NFKB1,NFKBIA,RELA,TLR4,TLR8
7_Member	KEGG Pathway	hsa05146	Amoebiasis	-7.0991	-5.15995	5/107	4790,5970,7097,7099,7124	NFKB1,RELA,TLR2,TLR4,TNF
7_Member	GO Biological Processes	GO:0071316	cellular response to nicotine	-7.08546	-5.15995	3/9	4790,5970,7124	NFKB1,RELA,TNF
7_Member	WikiPathways	WP3926	ApoE and miR-146 in inflammation and atherosclerosis	-7.08546	-5.15995	3/9	5970,7097,7099	RELA,TLR2,TLR4
7_Member	WikiPathways	WP4479	Supression of HMGB1 mediated inflammation by THBD	-7.08546	-5.15995	3/9	4790,4792,5970	NFKB1,NFKBIA,RELA
7_Member	KEGG Pathway	ko04668	TNF signaling pathway	-7.07882	-5.15483	5/108	4790,4792,5970,6352,7124	NFKB1,NFKBIA,RELA,CCL5,TNF
7_Member	KEGG Pathway	hsa04668	TNF signaling pathway	-6.9421	-5.02414	5/115	4790,4792,5970,6352,7124	NFKB1,NFKBIA,RELA,CCL5,TNF
7_Member	GO Biological Processes	GO:0070391	response to lipoteichoic acid	-6.93086	-5.01737	3/10	5970,7097,7099	RELA,TLR2,TLR4
7_Member	GO Biological Processes	GO:0071223	cellular response to lipoteichoic acid	-6.93086	-5.01737	3/10	5970,7097,7099	RELA,TLR2,TLR4
7_Member	WikiPathways	WP4008	NO/cGMP/PKG mediated neuroprotection	-6.76703	-4.86379	4/48	4790,4792,5970,7124	NFKB1,NFKBIA,RELA,TNF
7_Member	WikiPathways	WP1533	Vitamin B12 metabolism	-6.59106	-4.69925	4/53	4790,5970,6352,7124	NFKB1,RELA,CCL5,TNF
7_Member	WikiPathways	WP4919	Neuroinflammation	-6.55457	-4.66976	3/13	4792,5970,7099	NFKBIA,RELA,TLR4
7_Member	WikiPathways	WP395	IL-4 signaling pathway	-6.52546	-4.64203	4/55	2625,4790,4792,5970	GATA3,NFKB1,NFKBIA,RELA
7_Member	WikiPathways	WP3865	Novel intracellular components of RIG-I-like receptor (RLR) pathway	-6.34259	-4.47009	4/61	4790,4792,5970,7124	NFKB1,NFKBIA,RELA,TNF
7_Member	WikiPathways	WP4666	Hepatitis B infection	-6.31025	-4.44311	5/154	4790,5970,7097,7099,7124	NFKB1,RELA,TLR2,TLR4,TNF
7_Member	KEGG Pathway	hsa04623	Cytosolic DNA-sensing pathway	-6.28575	-4.42259	4/63	4790,4792,5970,6352	NFKB1,NFKBIA,RELA,CCL5
7_Member	KEGG Pathway	ko04623	Cytosolic DNA-sensing pathway	-6.28575	-4.42259	4/63	4790,4792,5970,6352	NFKB1,NFKBIA,RELA,CCL5
7_Member	GO Biological Processes	GO:0070431	nucleotide-binding oligomerization domain containing 2 signaling pathway	-6.26365	-4.40313	3/16	4792,5970,7099	NFKBIA,RELA,TLR4
7_Member	KEGG Pathway	hsa05120	Epithelial cell signaling in Helicobacter pylori infection	-6.15147	-4.30386	4/68	4790,4792,5970,6352	NFKB1,NFKBIA,RELA,CCL5
7_Member	KEGG Pathway	ko05120	Epithelial cell signaling in Helicobacter pylori infection	-6.15147	-4.30386	4/68	4790,4792,5970,6352	NFKB1,NFKBIA,RELA,CCL5
7_Member	KEGG Pathway	hsa04920	Adipocytokine signaling pathway	-6.12584	-4.28078	4/69	4790,4792,5970,7124	NFKB1,NFKBIA,RELA,TNF
7_Member	KEGG Pathway	ko04920	Adipocytokine signaling pathway	-6.12584	-4.28078	4/69	4790,4792,5970,7124	NFKB1,NFKBIA,RELA,TNF
7_Member	KEGG Pathway	hsa04622	RIG-I-like receptor signaling pathway	-6.10059	-4.26306	4/70	4790,4792,5970,7124	NFKB1,NFKBIA,RELA,TNF
7_Member	KEGG Pathway	ko04622	RIG-I-like receptor signaling pathway	-6.10059	-4.26306	4/70	4790,4792,5970,7124	NFKB1,NFKBIA,RELA,TNF
7_Member	WikiPathways	WP4655	Cytosolic DNA-sensing pathway	-5.97972	-4.15081	4/75	4790,4792,5970,6352	NFKB1,NFKBIA,RELA,CCL5
7_Member	KEGG Pathway	ko05133	Pertussis	-5.95655	-4.13128	4/76	4790,5970,7099,7124	NFKB1,RELA,TLR4,TNF
7_Member	KEGG Pathway	hsa05133	Pertussis	-5.84522	-4.02835	4/81	4790,5970,7099,7124	NFKB1,RELA,TLR4,TNF
7_Member	WikiPathways	WP4961	STING pathway in Kawasaki-like disease and COVID-19	-5.82613	-4.0128	3/22	4790,4792,5970	NFKB1,NFKBIA,RELA
7_Member	GO Biological Processes	GO:0035994	response to muscle stretch	-5.76573	-3.95592	3/23	4790,4792,5970	NFKB1,NFKBIA,RELA
7_Member	WikiPathways	WP254	Apoptosis	-5.74079	-3.93214	4/86	4790,4792,5970,7124	NFKB1,NFKBIA,RELA,TNF
7_Member	GO Biological Processes	GO:0070423	nucleotide-binding oligomerization domain containing signaling pathway	-5.65282	-3.84881	3/25	4792,5970,7099	NFKBIA,RELA,TLR4
7_Member	KEGG Pathway	ko04657	IL-17 signaling pathway	-5.60467	-3.80611	4/93	4790,4792,5970,7124	NFKB1,NFKBIA,RELA,TNF
7_Member	GO Biological Processes	GO:0035872	nucleotide-binding domain, leucine rich repeat containing receptor signaling pathway	-5.59988	-3.80611	3/26	4792,5970,7099	NFKBIA,RELA,TLR4
7_Member	KEGG Pathway	hsa04657	IL-17 signaling pathway	-5.56772	-3.77765	4/95	4790,4792,5970,7124	NFKB1,NFKBIA,RELA,TNF
7_Member	WikiPathways	WP23	B cell receptor signaling pathway	-5.51377	-3.72891	4/98	604,4790,4792,5970	BCL6,NFKB1,NFKBIA,RELA
7_Member	GO Molecular Functions	GO:0051059	NF-kappaB binding	-5.45298	-3.67685	3/29	4792,5970,50943	NFKBIA,RELA,FOXP3
7_Member	KEGG Pathway	hsa01523	Antifolate resistance	-5.36362	-3.60027	3/31	4790,5970,7124	NFKB1,RELA,TNF
7_Member	KEGG Pathway	ko01523	Antifolate resistance	-5.36362	-3.60027	3/31	4790,5970,7124	NFKB1,RELA,TNF
7_Member	GO Biological Processes	GO:0071347	cellular response to interleukin-1	-5.26738	-3.51234	4/113	958,4790,5970,6352	CD40,NFKB1,RELA,CCL5
7_Member	KEGG Pathway	hsa04931	insulin resistance	-5.26738	-3.51234	4/113	4790,4792,5970,7124	NFKB1,NFKBIA,RELA,TNF
7_Member	KEGG Pathway	hsa05166	HTLV-I infection	-5.22678	-3.47685	5/256	958,4790,4792,5970,7124	CD40,NFKB1,NFKBIA,RELA,TNF
7_Member	KEGG Pathway	ko05166	HTLV-I infection	-5.22678	-3.47685	5/256	958,4790,4792,5970,7124	CD40,NFKB1,NFKBIA,RELA,TNF
7_Member	GO Biological Processes	GO:0030522	intracellular receptor signaling pathway	-5.14602	-3.39812	5/266	3164,4792,5970,6097,7099	NR4A1,NFKBIA,RELA,RORC,TLR4
7_Member	GO Biological Processes	GO:0051607	defense response to virus	-5.13812	-3.39224	5/267	958,5970,7097,50943,51311	CD40,RELA,TLR2,FOXP3,TLR8
7_Member	GO Biological Processes	GO:0140546	defense response to symbiont	-5.13812	-3.39224	5/267	958,5970,7097,50943,51311	CD40,RELA,TLR2,FOXP3,TLR8
7_Member	WikiPathways	WP3414	Initiation of transcription and translation elongation at the HIV-1 LTR	-5.12774	-3.38487	3/37	4790,4792,5970	NFKB1,NFKBIA,RELA
7_Member	KEGG Pathway	ko04380	Osteoclast differentiation	-5.02609	-3.29017	4/130	4790,4792,5970,7124	NFKB1,NFKBIA,RELA,TNF
7_Member	WikiPathways	WP4217	Ebola virus pathway in host	-5.01293	-3.27996	4/131	4790,5970,7099,84868	NFKB1,RELA,TLR4,HAVCR2
7_Member	KEGG Pathway	ko05160	Hepatitis C	-5.01293	-3.27996	4/131	4790,4792,5970,7124	NFKB1,NFKBIA,RELA,TNF
7_Member	GO Biological Processes	GO:1902895	positive regulation of pri-miRNA transcription by RNA polymerase II	-4.95972	-3.23354	3/42	2625,5970,7124	GATA3,RELA,TNF
7_Member	KEGG Pathway	hsa04210	Apoptosis	-4.92364	-3.20034	4/138	4790,4792,5970,7124	NFKB1,NFKBIA,RELA,TNF
7_Member	KEGG Pathway	hsa04380	Osteoclast differentiation	-4.92364	-3.20034	4/138	4790,4792,5970,7124	NFKB1,NFKBIA,RELA,TNF
7_Member	KEGG Pathway	ko04210	Apoptosis	-4.92364	-3.20034	4/138	4790,4792,5970,7124	NFKB1,NFKBIA,RELA,TNF
7_Member	GO Biological Processes	GO:0070555	response to interleukin-1	-4.86268	-3.14414	4/143	958,4790,5970,6352	CD40,NFKB1,RELA,CCL5
7_Member	GO Biological Processes	GO:0035094	response to nicotine	-4.83959	-3.12199	3/46	4790,5970,7124	NFKB1,RELA,TNF
7_Member	WikiPathways	WP2203	Thymic stromal lymphopoietin (TSLP) signaling pathway	-4.81125	-3.09553	3/47	4790,4792,5970	NFKB1,NFKBIA,RELA
7_Member	WikiPathways	WP2586	Aryl hydrocarbon receptor Netpath	-4.78352	-3.06875	3/48	4790,5970,7124	NFKB1,RELA,TNF
7_Member	WikiPathways	WP2637	Interleukin-1 (IL-1) structural pathway	-4.72981	-3.02248	3/50	4790,4792,5970	NFKB1,NFKBIA,RELA
7_Member	KEGG Pathway	ko04151	PI3K-Akt signaling pathway	-4.62015	-2.91748	5/342	3164,4790,5970,7097,7099	NR4A1,NFKB1,RELA,TLR2,TLR4
7_Member	WikiPathways	WP3929	Chemokine signaling pathway	-4.61841	-2.91748	4/165	4790,4792,5970,6352	NFKB1,NFKBIA,RELA,CCL5
7_Member	GO Biological Processes	GO:0061614	pri-miRNA transcription by RNA polymerase II	-4.60469	-2.90648	3/55	2625,5970,7124	GATA3,RELA,TNF
7_Member	GO Biological Processes	GO:1902893	regulation of pri-miRNA transcription by RNA polymerase II	-4.60469	-2.90648	3/55	2625,5970,7124	GATA3,RELA,TNF
7_Member	WikiPathways	WP2018	RANKL/RANK signaling pathway	-4.60469	-2.90648	3/55	4790,4792,5970	NFKB1,NFKBIA,RELA
7_Member	KEGG Pathway	hsa05160	Hepatitis C	-4.57765	-2.88214	4/169	4790,4792,5970,7124	NFKB1,NFKBIA,RELA,TNF
7_Member	GO Biological Processes	GO:0010883	regulation of lipid storage	-4.5579	-2.86507	3/57	4790,4792,7124	NFKB1,NFKBIA,TNF
7_Member	WikiPathways	WP195	IL-1 signaling pathway	-4.5579	-2.86507	3/57	4790,4792,5970	NFKB1,NFKBIA,RELA
7_Member	KEGG Pathway	ko05202	Transcriptional misregulation in cancer	-4.47055	-2.78567	4/180	604,958,4790,5970	BCL6,CD40,NFKB1,RELA
7_Member	GO Biological Processes	GO:0002753	cytoplasmic pattern recognition receptor signaling pathway	-4.46919	-2.78519	3/61	4792,5970,7099	NFKBIA,RELA,TLR4
7_Member	KEGG Pathway	hsa04062	Chemokine signaling pathway	-4.45181	-2.77042	4/182	4790,4792,5970,6352	NFKB1,NFKBIA,RELA,CCL5
7_Member	KEGG Pathway	ko04062	Chemokine signaling pathway	-4.45181	-2.77042	4/182	4790,4792,5970,6352	NFKB1,NFKBIA,RELA,CCL5
7_Member	KEGG Pathway	hsa04151	PI3K-Akt signaling pathway	-4.40185	-2.72306	5/380	3164,4790,5970,7097,7099	NR4A1,NFKB1,RELA,TLR2,TLR4
7_Member	GO Biological Processes	GO:0014015	positive regulation of gliogenesis	-4.36639	-2.6919	3/66	5970,7097,7124	RELA,TLR2,TNF
7_Member	GO Biological Processes	GO:1905953	negative regulation of lipid localization	-4.36639	-2.6919	3/66	4790,4792,7124	NFKB1,NFKBIA,TNF
7_Member	WikiPathways	WP2324	AGE/RAGE pathway	-4.36639	-2.6919	3/66	4790,4792,5970	NFKB1,NFKBIA,RELA
7_Member	WikiPathways	WP2374	Oncostatin M signaling pathway	-4.36639	-2.6919	3/66	4790,4792,5970	NFKB1,NFKBIA,RELA
7_Member	KEGG Pathway	hsa05131	Shigellosis	-4.3275	-2.65472	3/68	4790,4792,5970	NFKB1,NFKBIA,RELA
7_Member	WikiPathways	WP3303	RAC1/PAK1/p38/MMP2 pathway	-4.3085	-2.63826	3/69	4790,4792,5970	NFKB1,NFKBIA,RELA
7_Member	KEGG Pathway	ko05169	Epstein-Barr virus infection	-4.2838	-2.61525	4/201	958,4790,4792,5970	CD40,NFKB1,NFKBIA,RELA
7_Member	KEGG Pathway	hsa04662	B cell receptor signaling pathway	-4.27132	-2.60614	3/71	4790,4792,5970	NFKB1,NFKBIA,RELA
7_Member	KEGG Pathway	hsa05220	Chronic myeloid leukemia	-4.27132	-2.60614	3/71	4790,4792,5970	NFKB1,NFKBIA,RELA
7_Member	KEGG Pathway	ko04662	B cell receptor signaling pathway	-4.27132	-2.60614	3/71	4790,4792,5970	NFKB1,NFKBIA,RELA
7_Member	KEGG Pathway	ko05220	Chronic myeloid leukemia	-4.27132	-2.60614	3/71	4790,4792,5970	NFKB1,NFKBIA,RELA
7_Member	KEGG Pathway	hsa05202	Transcriptional misregulation in cancer	-4.2588	-2.59528	4/204	604,958,4790,5970	BCL6,CD40,NFKB1,RELA
7_Member	WikiPathways	WP176	Folate metabolism	-4.23522	-2.57502	3/73	4790,5970,7124	NFKB1,RELA,TNF
7_Member	WikiPathways	WP2037	Prolactin signaling pathway	-4.18293	-2.53173	3/76	4790,4792,5970	NFKB1,NFKBIA,RELA
7_Member	GO Biological Processes	GO:0010001	glial cell differentiation	-4.09386	-2.4451	4/225	5970,7097,7099,7124	RELA,TLR2,TLR4,TNF
7_Member	KEGG Pathway	hsa05222	Small cell lung cancer	-4.05326	-2.40691	3/84	4790,4792,5970	NFKB1,NFKBIA,RELA
7_Member	KEGG Pathway	ko05222	Small cell lung cancer	-4.05326	-2.40691	3/84	4790,4792,5970	NFKB1,NFKBIA,RELA
7_Member	KEGG Pathway	ko05132	Salmonella infection	-4.02284	-2.37968	3/86	4790,5970,7099	NFKB1,RELA,TLR4
7_Member	GO Biological Processes	GO:0019915	lipid storage	-4.0079	-2.36791	3/87	4790,4792,7124	NFKB1,NFKBIA,TNF
7_Member	KEGG Pathway	hsa05215	Prostate cancer	-4.0079	-2.36791	3/87	4790,4792,5970	NFKB1,NFKBIA,RELA
7_Member	KEGG Pathway	ko05215	Prostate cancer	-4.0079	-2.36791	3/87	4790,4792,5970	NFKB1,NFKBIA,RELA
7_Member	WikiPathways	WP15	Selenium micronutrient network	-3.93577	-2.29892	3/92	4790,5970,7124	NFKB1,RELA,TNF
7_Member	WikiPathways	WP382	MAPK signaling pathway	-3.92407	-2.28801	4/249	3164,4790,5970,7124	NR4A1,NFKB1,RELA,TNF
7_Member	WikiPathways	WP231	TNF-alpha signaling pathway	-3.90804	-2.27432	3/94	4790,4792,7124	NFKB1,NFKBIA,TNF
7_Member	KEGG Pathway	hsa05132	Salmonella infection	-3.89441	-2.26146	3/95	4790,5970,7099	NFKB1,RELA,TLR4
7_Member	KEGG Pathway	hsa04010	MAPK signaling pathway	-3.88431	-2.25292	4/255	3164,4790,5970,7124	NR4A1,NFKB1,RELA,TNF
7_Member	KEGG Pathway	ko04010	MAPK signaling pathway	-3.88431	-2.25292	4/255	3164,4790,5970,7124	NR4A1,NFKB1,RELA,TNF
7_Member	WikiPathways	WP4658	Small cell lung cancer	-3.85437	-2.22683	3/98	4790,4792,5970	NFKB1,NFKBIA,RELA
7_Member	GO Biological Processes	GO:0033209	tumor necrosis factor-mediated signaling pathway	-3.84131	-2.2153	3/99	4792,5970,7124	NFKBIA,RELA,TNF
7_Member	KEGG Pathway	ko04933	AGE-RAGE signaling pathway in diabetic complications	-3.84131	-2.2153	3/99	4790,5970,7124	NFKB1,RELA,TNF
7_Member	GO Biological Processes	GO:0014013	regulation of gliogenesis	-3.79038	-2.16687	3/103	5970,7097,7124	RELA,TLR2,TNF
7_Member	KEGG Pathway	hsa04933	AGE-RAGE signaling pathway in diabetic complications	-3.74147	-2.12304	3/107	4790,5970,7124	NFKB1,RELA,TNF
7_Member	WikiPathways	WP4659	Gastrin signaling pathway	-3.66025	-2.04481	3/114	4790,4792,5970	NFKB1,NFKBIA,RELA
7_Member	GO Molecular Functions	GO:0061629	RNA polymerase II-specific DNA-binding transcription factor binding	-3.61985	-2.00665	4/299	3164,4792,5970,50943	NR4A1,NFKBIA,RELA,FOXP3
7_Member	KEGG Pathway	ko04071	Sphingolipid signaling pathway	-3.61612	-2.0044	3/118	4790,5970,7124	NFKB1,RELA,TNF
7_Member	GO Biological Processes	GO:0042063	gliogenesis	-3.60883	-1.99785	4/301	5970,7097,7099,7124	RELA,TLR2,TLR4,TNF
7_Member	KEGG Pathway	hsa04066	HIF-1 signaling pathway	-3.60533	-1.9973	3/119	4790,5970,7099	NFKB1,RELA,TLR4
7_Member	KEGG Pathway	hsa04722	Neurotrophin signaling pathway	-3.60533	-1.9973	3/119	4790,4792,5970	NFKB1,NFKBIA,RELA
7_Member	KEGG Pathway	ko04722	Neurotrophin signaling pathway	-3.60533	-1.9973	3/119	4790,4792,5970	NFKB1,NFKBIA,RELA
7_Member	GO Molecular Functions	GO:0008134	transcription factor binding	-3.53134	-1.92913	5/583	2625,3164,4792,5970,50943	GATA3,NR4A1,NFKBIA,RELA,FOXP3
7_Member	KEGG Pathway	hsa04071	Sphingolipid signaling pathway	-3.51227	-1.91223	3/128	4790,5970,7124	NFKB1,RELA,TNF
7_Member	WikiPathways	WP4172	PI3K-Akt signaling pathway	-3.38428	-1.79067	4/345	4790,5970,7097,7099	NFKB1,RELA,TLR2,TLR4
7_Member	KEGG Pathway	ko05418	Fluid shear stress and atherosclerosis	-3.38022	-1.78732	3/142	4790,5970,7124	NFKB1,RELA,TNF
7_Member	WikiPathways	WP2380	Brain-derived neurotrophic factor (BDNF) signaling pathway	-3.36246	-1.77028	3/144	4790,4792,5970	NFKB1,NFKBIA,RELA
7_Member	KEGG Pathway	hsa05418	Fluid shear stress and atherosclerosis	-3.32772	-1.73765	3/148	4790,5970,7124	NFKB1,RELA,TNF
7_Member	KEGG Pathway	ko04932	Non-alcoholic fatty liver disease (NAFLD)	-3.31919	-1.73122	3/149	4790,5970,7124	NFKB1,RELA,TNF
7_Member	WikiPathways	WP4396	Nonalcoholic fatty liver disease	-3.22908	-1.64875	3/160	4790,5970,7124	NFKB1,RELA,TNF
7_Member	GO Molecular Functions	GO:0140297	DNA-binding transcription factor binding	-3.16774	-1.59334	4/394	3164,4792,5970,50943	NR4A1,NFKBIA,RELA,FOXP3
7_Member	KEGG Pathway	hsa04932	Non-alcoholic fatty liver disease (NAFLD)	-3.16004	-1.58722	3/169	4790,5970,7124	NFKB1,RELA,TNF
7_Member	GO Biological Processes	GO:0043434	response to peptide hormone	-3.07978	-1.51234	4/416	3164,4790,5970,7097	NR4A1,NFKB1,RELA,TLR2
7_Member	GO Biological Processes	GO:1905952	regulation of lipid localization	-3.07375	-1.50697	3/181	4790,4792,7124	NFKB1,NFKBIA,TNF
7_Member	GO Biological Processes	GO:1901654	response to ketone	-2.99976	-1.43763	3/192	5970,7097,50943	RELA,TLR2,FOXP3
7_Member	WikiPathways	WP3888	VEGFA-VEGFR2 signaling pathway	-2.99306	-1.43356	4/439	3164,4790,4792,5970	NR4A1,NFKB1,NFKBIA,RELA
7_Member	KEGG Pathway	ko04024	cAMP signaling pathway	-2.96126	-1.40242	3/198	4790,4792,5970	NFKB1,NFKBIA,RELA
7_Member	GO Molecular Functions	GO:0001228	DNA-binding transcription activator activity, RNA polymerase II-specific	-2.96046	-1.40227	4/448	2625,3164,4790,5970	GATA3,NR4A1,NFKB1,RELA
7_Member	KEGG Pathway	ko05203	Viral carcinogenesis	-2.94247	-1.38559	3/201	4790,4792,5970	NFKB1,NFKBIA,RELA
7_Member	GO Molecular Functions	GO:0001216	DNA-binding transcription activator activity	-2.93912	-1.38289	4/454	2625,3164,4790,5970	GATA3,NR4A1,NFKB1,RELA
7_Member	KEGG Pathway	hsa05203	Viral carcinogenesis	-2.8819	-1.32891	3/211	4790,4792,5970	NFKB1,NFKBIA,RELA
7_Member	GO Biological Processes	GO:0019221	cytokine-mediated signaling pathway	-2.87691	-1.32457	4/472	4792,5970,6352,7124	NFKBIA,RELA,CCL5,TNF
7_Member	GO Biological Processes	GO:0050769	positive regulation of neurogenesis	-2.802	-1.25352	3/225	5970,7097,7124	RELA,TLR2,TNF
7_Member	KEGG Pathway	hsa04024	cAMP signaling pathway	-2.7965	-1.24865	3/226	4790,4792,5970	NFKB1,NFKBIA,RELA
7_Member	WikiPathways	WP5124	Alzheimer's disease	-2.59068	-1.05418	3/267	4790,5970,7124	NFKB1,RELA,TNF
7_Member	GO Biological Processes	GO:0051962	positive regulation of nervous system development	-2.56791	-1.03203	3/272	5970,7097,7124	RELA,TLR2,TNF
7_Member	GO Biological Processes	GO:0071375	cellular response to peptide hormone stimulus	-2.48112	-0.948341	3/292	3164,4790,5970	NR4A1,NFKB1,RELA
7_Member	GO Molecular Functions	GO:0031625	ubiquitin protein ligase binding	-2.46042	-0.928872	3/297	958,4792,5970	CD40,NFKBIA,RELA
7_Member	GO Biological Processes	GO:0010720	positive regulation of cell development	-2.45633	-0.926006	3/298	5970,7097,7124	RELA,TLR2,TNF
7_Member	GO Molecular Functions	GO:0044389	ubiquitin-like protein ligase binding	-2.38505	-0.857783	3/316	958,4792,5970	CD40,NFKBIA,RELA
7_Member	GO Biological Processes	GO:0051235	maintenance of location	-2.35104	-0.826199	3/325	4790,4792,7124	NFKB1,NFKBIA,TNF
7_Member	WikiPathways	WP2059	Alzheimer's disease and miRNA effects	-2.30724	-0.786023	3/337	4790,5970,7124	NFKB1,RELA,TNF
7_Member	GO Biological Processes	GO:0048545	response to steroid hormone	-2.30011	-0.780088	3/339	5970,7097,7124	RELA,TLR2,TNF
7_Member	GO Biological Processes	GO:0050767	regulation of neurogenesis	-2.21461	-0.695783	3/364	5970,7097,7124	RELA,TLR2,TNF
7_Member	KEGG Pathway	hsa05200	Pathways in cancer	-2.11709	-0.60184	3/395	4790,4792,5970	NFKB1,NFKBIA,RELA
8_Summary	GO Biological Processes	GO:0032615	interleukin-12 production	-14.8449	-12.1806	8/62	958,959,4790,5970,7097,7099,51311,201633,7124,940,3902,4792,6352,84868,29126,50943,2625	CD40,CD40LG,NFKB1,RELA,TLR2,TLR4,TLR8,TIGIT,TNF,CD28,LAG3,NFKBIA,CCL5,HAVCR2,CD274,FOXP3,GATA3
8_Member	GO Biological Processes	GO:0032615	interleukin-12 production	-14.8449	-12.1806	8/62	958,959,4790,5970,7097,7099,51311,201633	CD40,CD40LG,NFKB1,RELA,TLR2,TLR4,TLR8,TIGIT
8_Member	GO Biological Processes	GO:0032655	regulation of interleukin-12 production	-14.8449	-12.1806	8/62	958,959,4790,5970,7097,7099,51311,201633	CD40,CD40LG,NFKB1,RELA,TLR2,TLR4,TLR8,TIGIT
8_Member	WikiPathways	WP4341	Non-genomic actions of 1,25 dihydroxyvitamin D3	-12.1465	-9.74846	7/71	958,959,4790,7097,7099,7124,51311	CD40,CD40LG,NFKB1,TLR2,TLR4,TNF,TLR8
8_Member	GO Biological Processes	GO:0031349	positive regulation of defense response	-11.1949	-8.88643	9/277	940,3902,4792,6352,7097,7099,7124,51311,84868	CD28,LAG3,NFKBIA,CCL5,TLR2,TLR4,TNF,TLR8,HAVCR2
8_Member	GO Biological Processes	GO:0032103	positive regulation of response to external stimulus	-9.52524	-7.37533	9/427	940,3902,4792,6352,7097,7099,7124,51311,84868	CD28,LAG3,NFKBIA,CCL5,TLR2,TLR4,TNF,TLR8,HAVCR2
8_Member	GO Biological Processes	GO:0002833	positive regulation of response to biotic stimulus	-7.77304	-5.76743	6/167	3902,6352,7099,29126,51311,84868	LAG3,CCL5,TLR4,CD274,TLR8,HAVCR2
8_Member	GO Biological Processes	GO:0002831	regulation of response to biotic stimulus	-7.47538	-5.50832	7/327	3902,6352,7099,29126,50943,51311,84868	LAG3,CCL5,TLR4,CD274,FOXP3,TLR8,HAVCR2
8_Member	GO Biological Processes	GO:0045089	positive regulation of innate immune response	-6.67604	-4.77856	5/130	3902,6352,7099,51311,84868	LAG3,CCL5,TLR4,TLR8,HAVCR2
8_Member	GO Biological Processes	GO:0032695	negative regulation of interleukin-12 production	-6.02642	-4.19507	3/19	4790,51311,201633	NFKB1,TLR8,TIGIT
8_Member	GO Biological Processes	GO:0071260	cellular response to mechanical stimulus	-5.84522	-4.02835	4/81	958,4790,7099,51311	CD40,NFKB1,TLR4,TLR8
8_Member	GO Molecular Functions	GO:0038187	pattern recognition receptor activity	-5.59988	-3.80611	3/26	7097,7099,51311	TLR2,TLR4,TLR8
8_Member	GO Biological Processes	GO:0032479	regulation of type I interferon production	-5.56772	-3.77765	4/95	7097,7099,51311,84868	TLR2,TLR4,TLR8,HAVCR2
8_Member	GO Biological Processes	GO:0032606	type I interferon production	-5.56772	-3.77765	4/95	7097,7099,51311,84868	TLR2,TLR4,TLR8,HAVCR2
8_Member	GO Biological Processes	GO:0045088	regulation of innate immune response	-5.56694	-3.77765	5/218	3902,6352,7099,51311,84868	LAG3,CCL5,TLR4,TLR8,HAVCR2
8_Member	GO Biological Processes	GO:0032607	interferon-alpha production	-5.50011	-3.71964	3/28	7099,51311,84868	TLR4,TLR8,HAVCR2
8_Member	GO Biological Processes	GO:0032647	regulation of interferon-alpha production	-5.50011	-3.71964	3/28	7099,51311,84868	TLR4,TLR8,HAVCR2
8_Member	GO Biological Processes	GO:0032728	positive regulation of interferon-beta production	-5.05786	-3.32096	3/39	7097,7099,51311	TLR2,TLR4,TLR8
8_Member	GO Biological Processes	GO:0071214	cellular response to abiotic stimulus	-4.67562	-2.97104	5/333	958,2625,4790,7099,51311	CD40,GATA3,NFKB1,TLR4,TLR8
8_Member	GO Biological Processes	GO:0104004	cellular response to environmental stimulus	-4.67562	-2.97104	5/333	958,2625,4790,7099,51311	CD40,GATA3,NFKB1,TLR4,TLR8
8_Member	GO Biological Processes	GO:0032608	interferon-beta production	-4.58108	-2.88467	3/56	7097,7099,51311	TLR2,TLR4,TLR8
8_Member	GO Biological Processes	GO:0032648	regulation of interferon-beta production	-4.58108	-2.88467	3/56	7097,7099,51311	TLR2,TLR4,TLR8
8_Member	GO Biological Processes	GO:0032481	positive regulation of type I interferon production	-4.53513	-2.84409	3/58	7097,7099,51311	TLR2,TLR4,TLR8
8_Member	GO Biological Processes	GO:0071496	cellular response to external stimulus	-3.51816	-1.9174	4/318	958,4790,7099,51311	CD40,NFKB1,TLR4,TLR8
9_Summary	WikiPathways	WP4559	Interactions between immune cells and microRNAs in tumor microenvironment	-13.9906	-11.4164	7/40	1493,4790,5133,6352,7099,29126,51311,604,958,959,3164,7124,10333,80380	CTLA4,NFKB1,PDCD1,CCL5,TLR4,CD274,TLR8,BCL6,CD40,CD40LG,NR4A1,TNF,TLR6,PDCD1LG2
9_Member	WikiPathways	WP4559	Interactions between immune cells and microRNAs in tumor microenvironment	-13.9906	-11.4164	7/40	1493,4790,5133,6352,7099,29126,51311	CTLA4,NFKB1,PDCD1,CCL5,TLR4,CD274,TLR8
9_Member	GO Biological Processes	GO:0010942	positive regulation of cell death	-10.9	-8.63358	11/618	604,958,959,1493,3164,5133,6352,7099,7124,10333,29126	BCL6,CD40,CD40LG,CTLA4,NR4A1,PDCD1,CCL5,TLR4,TNF,TLR6,CD274
9_Member	GO Biological Processes	GO:0043065	positive regulation of apoptotic process	-8.63858	-6.57209	9/539	604,958,959,1493,3164,5133,6352,7124,29126	BCL6,CD40,CD40LG,CTLA4,NR4A1,PDCD1,CCL5,TNF,CD274
9_Member	GO Biological Processes	GO:0043068	positive regulation of programmed cell death	-8.5279	-6.47388	9/555	604,958,959,1493,3164,5133,6352,7124,29126	BCL6,CD40,CD40LG,CTLA4,NR4A1,PDCD1,CCL5,TNF,CD274
9_Member	WikiPathways	WP4585	Cancer immunotherapy by PD-1 blockade	-8.10122	-6.07316	4/23	4790,5133,29126,80380	NFKB1,PDCD1,CD274,PDCD1LG2
9_Member	GO Biological Processes	GO:0070228	regulation of lymphocyte apoptotic process	-6.55794	-4.66976	4/54	604,5133,6352,29126	BCL6,PDCD1,CCL5,CD274
9_Member	GO Biological Processes	GO:0070234	positive regulation of T cell apoptotic process	-6.55457	-4.66976	3/13	5133,6352,29126	PDCD1,CCL5,CD274
9_Member	GO Biological Processes	GO:0070230	positive regulation of lymphocyte apoptotic process	-6.26365	-4.40313	3/16	5133,6352,29126	PDCD1,CCL5,CD274
9_Member	GO Biological Processes	GO:0070227	lymphocyte apoptotic process	-6.0512	-4.21739	4/72	604,5133,6352,29126	BCL6,PDCD1,CCL5,CD274
9_Member	GO Biological Processes	GO:2000106	regulation of leukocyte apoptotic process	-5.84522	-4.02835	4/81	604,5133,6352,29126	BCL6,PDCD1,CCL5,CD274
9_Member	GO Biological Processes	GO:2000108	positive regulation of leukocyte apoptotic process	-5.59988	-3.80611	3/26	5133,6352,29126	PDCD1,CCL5,CD274
9_Member	GO Biological Processes	GO:0071887	leukocyte apoptotic process	-5.39426	-3.62243	4/105	604,5133,6352,29126	BCL6,PDCD1,CCL5,CD274
9_Member	GO Biological Processes	GO:0070232	regulation of T cell apoptotic process	-5.24026	-3.4883	3/34	5133,6352,29126	PDCD1,CCL5,CD274
9_Member	GO Biological Processes	GO:0070231	T cell apoptotic process	-4.72981	-3.02248	3/50	5133,6352,29126	PDCD1,CCL5,CD274
10_Summary	GO Biological Processes	GO:0032623	interleukin-2 production	-12.5759	-10.1546	7/62	940,2625,3902,9308,30009,50943,84868,959,4790,7124	CD28,GATA3,LAG3,CD83,TBX21,FOXP3,HAVCR2,CD40LG,NFKB1,TNF
10_Member	GO Biological Processes	GO:0032623	interleukin-2 production	-12.5759	-10.1546	7/62	940,2625,3902,9308,30009,50943,84868	CD28,GATA3,LAG3,CD83,TBX21,FOXP3,HAVCR2
10_Member	GO Biological Processes	GO:0032663	regulation of interleukin-2 production	-12.5759	-10.1546	7/62	940,2625,3902,9308,30009,50943,84868	CD28,GATA3,LAG3,CD83,TBX21,FOXP3,HAVCR2
10_Member	GO Biological Processes	GO:0032633	interleukin-4 production	-12.1274	-9.73824	6/33	940,959,2625,9308,50943,84868	CD28,CD40LG,GATA3,CD83,FOXP3,HAVCR2
10_Member	GO Biological Processes	GO:0032673	regulation of interleukin-4 production	-12.1274	-9.73824	6/33	940,959,2625,9308,50943,84868	CD28,CD40LG,GATA3,CD83,FOXP3,HAVCR2
10_Member	GO Biological Processes	GO:0032753	positive regulation of interleukin-4 production	-10.375	-8.16491	5/25	940,959,2625,50943,84868	CD28,CD40LG,GATA3,FOXP3,HAVCR2
10_Member	GO Biological Processes	GO:0032703	negative regulation of interleukin-2 production	-10.1939	-7.98967	5/27	2625,3902,30009,50943,84868	GATA3,LAG3,TBX21,FOXP3,HAVCR2
10_Member	GO Biological Processes	GO:0046635	positive regulation of alpha-beta T cell activation	-4.3468	-2.67316	3/67	940,9308,50943	CD28,CD83,FOXP3
10_Member	GO Biological Processes	GO:0032102	negative regulation of response to external stimulus	-4.20071	-2.54422	5/419	2625,4790,7124,50943,84868	GATA3,NFKB1,TNF,FOXP3,HAVCR2
10_Member	GO Biological Processes	GO:0031348	negative regulation of defense response	-3.8648	-2.23572	4/258	2625,4790,50943,84868	GATA3,NFKB1,FOXP3,HAVCR2
10_Member	GO Biological Processes	GO:0050728	negative regulation of inflammatory response	-3.10895	-1.53816	3/176	2625,4790,50943	GATA3,NFKB1,FOXP3
11_Summary	WikiPathways	WP4462	Platelet-mediated interactions with vascular and circulating cells	-11.3063	-8.98667	5/17	958,959,6352,7097,7099,4792,5970,7124,10333,50943,84868,940,1493,2625	CD40,CD40LG,CCL5,TLR2,TLR4,NFKBIA,RELA,TNF,TLR6,FOXP3,HAVCR2,CD28,CTLA4,GATA3
11_Member	WikiPathways	WP4462	Platelet-mediated interactions with vascular and circulating cells	-11.3063	-8.98667	5/17	958,959,6352,7097,7099	CD40,CD40LG,CCL5,TLR2,TLR4
11_Member	GO Biological Processes	GO:0051090	regulation of DNA-binding transcription factor activity	-10.9195	-8.6497	10/440	958,959,4792,5970,7097,7099,7124,10333,50943,84868	CD40,CD40LG,NFKBIA,RELA,TLR2,TLR4,TNF,TLR6,FOXP3,HAVCR2
11_Member	GO Biological Processes	GO:0051092	positive regulation of NF-kappaB transcription factor activity	-9.76483	-7.60458	7/153	958,959,5970,7097,7099,7124,10333	CD40,CD40LG,RELA,TLR2,TLR4,TNF,TLR6
11_Member	WikiPathways	WP2328	Allograft Rejection	-9.42453	-7.28222	6/89	940,958,959,1493,7124,50943	CD28,CD40,CD40LG,CTLA4,TNF,FOXP3
11_Member	GO Biological Processes	GO:0032735	positive regulation of interleukin-12 production	-9.23058	-7.10549	5/41	958,959,5970,7097,7099	CD40,CD40LG,RELA,TLR2,TLR4
11_Member	KEGG Pathway	ko05144	Malaria	-8.82743	-6.74374	5/49	958,959,7097,7099,7124	CD40,CD40LG,TLR2,TLR4,TNF
11_Member	KEGG Pathway	hsa05144	Malaria	-8.56819	-6.51005	5/55	958,959,7097,7099,7124	CD40,CD40LG,TLR2,TLR4,TNF
11_Member	GO Biological Processes	GO:0051091	positive regulation of DNA-binding transcription factor activity	-8.15967	-6.12371	7/260	958,959,5970,7097,7099,7124,10333	CD40,CD40LG,RELA,TLR2,TLR4,TNF,TLR6
11_Member	KEGG Pathway	hsa05330	Allograft rejection	-7.18489	-5.23911	4/38	940,958,959,7124	CD28,CD40,CD40LG,TNF
11_Member	KEGG Pathway	ko05330	Allograft rejection	-7.18489	-5.23911	4/38	940,958,959,7124	CD28,CD40,CD40LG,TNF
11_Member	KEGG Pathway	hsa05320	Autoimmune thyroid disease	-6.59106	-4.69925	4/53	940,958,959,1493	CD28,CD40,CD40LG,CTLA4
11_Member	KEGG Pathway	ko05320	Autoimmune thyroid disease	-6.59106	-4.69925	4/53	940,958,959,1493	CD28,CD40,CD40LG,CTLA4
11_Member	GO Biological Processes	GO:2000351	regulation of endothelial cell apoptotic process	-6.31393	-4.44546	4/62	958,959,2625,7124	CD40,CD40LG,GATA3,TNF
11_Member	GO Biological Processes	GO:0072577	endothelial cell apoptotic process	-6.17749	-4.32733	4/67	958,959,2625,7124	CD40,CD40LG,GATA3,TNF
11_Member	GO Biological Processes	GO:1904035	regulation of epithelial cell apoptotic process	-5.47875	-3.69937	4/100	958,959,2625,7124	CD40,CD40LG,GATA3,TNF
11_Member	KEGG Pathway	hsa05310	Asthma	-5.36362	-3.60027	3/31	958,959,7124	CD40,CD40LG,TNF
11_Member	KEGG Pathway	ko05310	Asthma	-5.36362	-3.60027	3/31	958,959,7124	CD40,CD40LG,TNF
11_Member	WikiPathways	WP453	Inflammatory response pathway	-5.28008	-3.52297	3/33	940,958,959	CD28,CD40,CD40LG
11_Member	GO Biological Processes	GO:1904019	epithelial cell apoptotic process	-5.10732	-3.36545	4/124	958,959,2625,7124	CD40,CD40LG,GATA3,TNF
11_Member	KEGG Pathway	hsa05322	Systemic lupus erythematosus	-4.98692	-3.25688	4/133	940,958,959,7124	CD28,CD40,CD40LG,TNF
11_Member	KEGG Pathway	ko05322	Systemic lupus erythematosus	-4.98692	-3.25688	4/133	940,958,959,7124	CD28,CD40,CD40LG,TNF
11_Member	GO Biological Processes	GO:0034341	response to interferon-gamma	-4.88679	-3.1654	4/141	958,6352,7097,7099	CD40,CCL5,TLR2,TLR4
11_Member	KEGG Pathway	hsa04672	Intestinal immune network for IgA production	-4.75638	-3.04627	3/49	940,958,959	CD28,CD40,CD40LG
11_Member	KEGG Pathway	ko04672	Intestinal immune network for IgA production	-4.75638	-3.04627	3/49	940,958,959	CD28,CD40,CD40LG
11_Member	KEGG Pathway	hsa05416	Viral myocarditis	-4.51277	-2.82261	3/59	940,958,959	CD28,CD40,CD40LG
11_Member	WikiPathways	WP4298	Acute viral myocarditis	-4.0079	-2.36791	3/87	959,7099,7124	CD40LG,TLR4,TNF
11_Member	GO Biological Processes	GO:0030168	platelet activation	-3.55276	-1.94765	3/124	958,959,7099	CD40,CD40LG,TLR4
11_Member	GO Biological Processes	GO:0042060	wound healing	-3.04904	-1.4836	4/424	958,959,7099,7124	CD40,CD40LG,TLR4,TNF
11_Member	GO Biological Processes	GO:0007596	blood coagulation	-2.84127	-1.29086	3/218	958,959,7099	CD40,CD40LG,TLR4
11_Member	GO Biological Processes	GO:0007599	hemostasis	-2.81309	-1.26396	3/223	958,959,7099	CD40,CD40LG,TLR4
11_Member	GO Biological Processes	GO:0050817	coagulation	-2.81309	-1.26396	3/223	958,959,7099	CD40,CD40LG,TLR4
11_Member	GO Biological Processes	GO:0009611	response to wounding	-2.62878	-1.08978	4/552	958,959,7099,7124	CD40,CD40LG,TLR4,TNF
11_Member	GO Biological Processes	GO:0050878	regulation of body fluid levels	-2.15693	-0.640487	3/382	958,959,7099	CD40,CD40LG,TLR4
12_Summary	WikiPathways	WP5039	SARS-CoV-2 innate immunity evasion and cell-specific immune response	-8.09558	-6.07316	5/68	3902,4790,6352,7124,84868,6097,2625	LAG3,NFKB1,CCL5,TNF,HAVCR2,RORC,GATA3
12_Member	WikiPathways	WP5039	SARS-CoV-2 innate immunity evasion and cell-specific immune response	-8.09558	-6.07316	5/68	3902,4790,6352,7124,84868	LAG3,NFKB1,CCL5,TNF,HAVCR2
12_Member	GO Biological Processes	GO:0019218	regulation of steroid metabolic process	-3.82838	-2.20314	3/100	4790,6097,7124	NFKB1,RORC,TNF
12_Member	GO Biological Processes	GO:0045598	regulation of fat cell differentiation	-3.40734	-1.81302	3/139	2625,6097,7124	GATA3,RORC,TNF
12_Member	GO Biological Processes	GO:0071407	cellular response to organic cyclic compound	-2.53782	-1.00318	4/585	4790,6097,6352,7124	NFKB1,RORC,CCL5,TNF
12_Member	GO Biological Processes	GO:0008202	steroid metabolic process	-2.3736	-0.848153	3/319	4790,6097,7124	NFKB1,RORC,TNF
12_Member	GO Biological Processes	GO:0019216	regulation of lipid metabolic process	-2.33625	-0.813222	3/329	4790,6097,7124	NFKB1,RORC,TNF
12_Member	GO Biological Processes	GO:0062012	regulation of small molecule metabolic process	-2.31442	-0.792602	3/335	4790,6097,7124	NFKB1,RORC,TNF
13_Summary	GO Biological Processes	GO:0002676	regulation of chronic inflammatory response	-7.46507	-5.50135	3/7	6352,7124,50943,604,958,2625,7099,29126,940,201633,30009,5133,9308,5970,3164,6097,959,4790	CCL5,TNF,FOXP3,BCL6,CD40,GATA3,TLR4,CD274,CD28,TIGIT,TBX21,PDCD1,CD83,RELA,NR4A1,RORC,CD40LG,NFKB1
13_Member	GO Biological Processes	GO:0002676	regulation of chronic inflammatory response	-7.46507	-5.50135	3/7	6352,7124,50943	CCL5,TNF,FOXP3
13_Member	GO Biological Processes	GO:0002544	chronic inflammatory response	-6.10075	-4.26306	3/18	6352,7124,50943	CCL5,TNF,FOXP3
13_Member	GO Biological Processes	GO:0051272	positive regulation of cellular component movement	-5.72809	-3.9206	7/594	604,958,2625,6352,7099,7124,29126	BCL6,CD40,GATA3,CCL5,TLR4,TNF,CD274
13_Member	GO Biological Processes	GO:0043491	protein kinase B signaling	-5.63631	-3.8346	5/211	940,958,2625,6352,7124	CD28,CD40,GATA3,CCL5,TNF
13_Member	WikiPathways	WP5092	Interactions of natural killer cells in pancreatic cancer	-5.50011	-3.71964	3/28	6352,7124,201633	CCL5,TNF,TIGIT
13_Member	WikiPathways	WP3893	Development and heterogeneity of the ILC family	-5.32117	-3.55887	3/32	2625,7124,30009	GATA3,TNF,TBX21
13_Member	GO Biological Processes	GO:0014065	phosphatidylinositol 3-kinase signaling	-4.87469	-3.15425	4/142	940,2625,6352,7124	CD28,GATA3,CCL5,TNF
13_Member	GO Biological Processes	GO:0006959	humoral immune response	-4.76513	-3.05223	5/319	940,2625,5133,7124,9308	CD28,GATA3,PDCD1,TNF,CD83
13_Member	GO Biological Processes	GO:0030335	positive regulation of cell migration	-4.73021	-3.02248	6/556	958,2625,6352,7099,7124,29126	CD40,GATA3,CCL5,TLR4,TNF,CD274
13_Member	GO Biological Processes	GO:0034250	positive regulation of cellular amide metabolic process	-4.64966	-2.94599	4/162	940,5970,6352,7124	CD28,RELA,CCL5,TNF
13_Member	GO Biological Processes	GO:2000147	positive regulation of cell motility	-4.61858	-2.91748	6/582	958,2625,6352,7099,7124,29126	CD40,GATA3,CCL5,TLR4,TNF,CD274
13_Member	GO Biological Processes	GO:0040017	positive regulation of locomotion	-4.56067	-2.86606	6/596	958,2625,6352,7099,7124,29126	CD40,GATA3,CCL5,TLR4,TNF,CD274
13_Member	GO Biological Processes	GO:0048015	phosphatidylinositol-mediated signaling	-4.50869	-2.81956	4/176	940,2625,6352,7124	CD28,GATA3,CCL5,TNF
13_Member	GO Biological Processes	GO:0048017	inositol lipid-mediated signaling	-4.47055	-2.78567	4/180	940,2625,6352,7124	CD28,GATA3,CCL5,TNF
13_Member	GO Biological Processes	GO:0071674	mononuclear cell migration	-4.32636	-2.65442	4/196	2625,6352,7124,30009	GATA3,CCL5,TNF,TBX21
13_Member	GO Biological Processes	GO:0042531	positive regulation of tyrosine phosphorylation of STAT protein	-4.3085	-2.63826	3/69	958,6352,7124	CD40,CCL5,TNF
13_Member	GO Biological Processes	GO:0002437	inflammatory response to antigenic stimulus	-4.21754	-2.559	3/74	940,2625,7124	CD28,GATA3,TNF
13_Member	GO Biological Processes	GO:0014068	positive regulation of phosphatidylinositol 3-kinase signaling	-4.13272	-2.48234	3/79	940,6352,7124	CD28,CCL5,TNF
13_Member	GO Biological Processes	GO:0045444	fat cell differentiation	-4.05697	-2.40901	4/230	2625,3164,6097,7124	GATA3,NR4A1,RORC,TNF
13_Member	GO Biological Processes	GO:0045069	regulation of viral genome replication	-4.03796	-2.3932	3/85	940,6352,7124	CD28,CCL5,TNF
13_Member	GO Biological Processes	GO:0042509	regulation of tyrosine phosphorylation of STAT protein	-4.02284	-2.37968	3/86	958,6352,7124	CD40,CCL5,TNF
13_Member	GO Biological Processes	GO:0007260	tyrosine phosphorylation of STAT protein	-3.97855	-2.34013	3/89	958,6352,7124	CD40,CCL5,TNF
13_Member	KEGG Pathway	hsa04060	Cytokine-cytokine receptor interaction	-3.78907	-2.16687	4/270	958,959,6352,7124	CD40,CD40LG,CCL5,TNF
13_Member	KEGG Pathway	ko04060	Cytokine-cytokine receptor interaction	-3.78907	-2.16687	4/270	958,959,6352,7124	CD40,CD40LG,CCL5,TNF
13_Member	GO Molecular Functions	GO:0005126	cytokine receptor binding	-3.78293	-2.16148	4/271	959,2625,6352,7124	CD40LG,GATA3,CCL5,TNF
13_Member	GO Biological Processes	GO:0043542	endothelial cell migration	-3.72272	-2.10504	4/281	958,2625,3164,7124	CD40,GATA3,NR4A1,TNF
13_Member	GO Biological Processes	GO:0014066	regulation of phosphatidylinositol 3-kinase signaling	-3.71771	-2.10078	3/109	940,6352,7124	CD28,CCL5,TNF
13_Member	GO Biological Processes	GO:0044344	cellular response to fibroblast growth factor stimulus	-3.68291	-2.06673	3/112	2625,3164,6352	GATA3,NR4A1,CCL5
13_Member	GO Biological Processes	GO:0072676	lymphocyte migration	-3.62701	-2.01306	3/117	2625,6352,30009	GATA3,CCL5,TBX21
13_Member	GO Biological Processes	GO:0071774	response to fibroblast growth factor	-3.60533	-1.9973	3/119	2625,3164,6352	GATA3,NR4A1,CCL5
13_Member	GO Biological Processes	GO:0051897	positive regulation of protein kinase B signaling	-3.59464	-1.9888	3/120	940,2625,7124	CD28,GATA3,TNF
13_Member	GO Biological Processes	GO:0019079	viral genome replication	-3.48275	-1.88343	3/131	940,6352,7124	CD28,CCL5,TNF
13_Member	GO Biological Processes	GO:0045727	positive regulation of translation	-3.43507	-1.83647	3/136	940,6352,7124	CD28,CCL5,TNF
13_Member	GO Biological Processes	GO:1903900	regulation of viral life cycle	-3.32772	-1.73765	3/148	940,6352,7124	CD28,CCL5,TNF
13_Member	GO Biological Processes	GO:0010631	epithelial cell migration	-3.3192	-1.73122	4/359	958,2625,3164,7124	CD40,GATA3,NR4A1,TNF
13_Member	GO Biological Processes	GO:0090132	epithelium migration	-3.3056	-1.71904	4/362	958,2625,3164,7124	CD40,GATA3,NR4A1,TNF
13_Member	GO Biological Processes	GO:0090130	tissue migration	-3.28322	-1.69874	4/367	958,2625,3164,7124	CD40,GATA3,NR4A1,TNF
13_Member	GO Biological Processes	GO:0050900	leukocyte migration	-3.26116	-1.67868	4/372	2625,6352,7124,30009	GATA3,CCL5,TNF,TBX21
13_Member	WikiPathways	WP706	Sudden infant death syndrome (SIDS) susceptibility pathways	-3.21339	-1.63444	3/162	2625,4790,7124	GATA3,NFKB1,TNF
13_Member	GO Biological Processes	GO:0045786	negative regulation of cell cycle	-3.20526	-1.62768	4/385	604,2625,3164,7124	BCL6,GATA3,NR4A1,TNF
13_Member	GO Biological Processes	GO:0071363	cellular response to growth factor stimulus	-3.20033	-1.62343	5/689	2625,3164,5970,6352,7099	GATA3,NR4A1,RELA,CCL5,TLR4
13_Member	GO Biological Processes	GO:0050792	regulation of viral process	-3.19791	-1.62169	3/164	940,6352,7124	CD28,CCL5,TNF
13_Member	GO Biological Processes	GO:0007259	receptor signaling pathway via JAK-STAT	-3.16004	-1.58722	3/169	958,6352,7124	CD40,CCL5,TNF
13_Member	GO Biological Processes	GO:0070848	response to growth factor	-3.11411	-1.54264	5/720	2625,3164,5970,6352,7099	GATA3,NR4A1,RELA,CCL5,TLR4
13_Member	GO Biological Processes	GO:0043534	blood vessel endothelial cell migration	-3.10183	-1.5317	3/177	958,3164,7124	CD40,NR4A1,TNF
13_Member	GO Biological Processes	GO:0097696	receptor signaling pathway via STAT	-3.08071	-1.51259	3/180	958,6352,7124	CD40,CCL5,TNF
13_Member	GO Biological Processes	GO:0051896	regulation of protein kinase B signaling	-3.04631	-1.48286	3/185	940,2625,7124	CD28,GATA3,TNF
13_Member	GO Biological Processes	GO:0050731	positive regulation of peptidyl-tyrosine phosphorylation	-2.99326	-1.43356	3/193	958,6352,7124	CD40,CCL5,TNF
13_Member	GO Biological Processes	GO:0023061	signal release	-2.90079	-1.34651	4/465	2625,3164,6352,7124	GATA3,NR4A1,CCL5,TNF
13_Member	GO Biological Processes	GO:0001667	ameboidal-type cell migration	-2.85674	-1.30505	4/478	958,2625,3164,7124	CD40,GATA3,NR4A1,TNF
13_Member	GO Biological Processes	GO:0010817	regulation of hormone levels	-2.76618	-1.21898	4/506	2625,4790,6352,7124	GATA3,NFKB1,CCL5,TNF
13_Member	GO Biological Processes	GO:0010594	regulation of endothelial cell migration	-2.75868	-1.21211	3/233	958,2625,7124	CD40,GATA3,TNF
13_Member	GO Molecular Functions	GO:0005125	cytokine activity	-2.74809	-1.20216	3/235	959,6352,7124	CD40LG,CCL5,TNF
13_Member	GO Biological Processes	GO:1901617	organic hydroxy compound biosynthetic process	-2.73761	-1.19294	3/237	2625,4790,7124	GATA3,NFKB1,TNF
13_Member	GO Biological Processes	GO:0034248	regulation of cellular amide metabolic process	-2.6869	-1.1454	4/532	940,5970,6352,7124	CD28,RELA,CCL5,TNF
13_Member	GO Biological Processes	GO:0050730	regulation of peptidyl-tyrosine phosphorylation	-2.60456	-1.06681	3/264	958,6352,7124	CD40,CCL5,TNF
13_Member	GO Biological Processes	GO:0010632	regulation of epithelial cell migration	-2.47695	-0.944787	3/293	958,2625,7124	CD40,GATA3,TNF
13_Member	GO Biological Processes	GO:0046879	hormone secretion	-2.45633	-0.926006	3/298	2625,6352,7124	GATA3,CCL5,TNF
13_Member	GO Biological Processes	GO:0009914	hormone transport	-2.41224	-0.884359	3/309	2625,6352,7124	GATA3,CCL5,TNF
13_Member	GO Biological Processes	GO:0019058	viral life cycle	-2.3774	-0.851351	3/318	940,6352,7124	CD28,CCL5,TNF
13_Member	GO Biological Processes	GO:0060562	epithelial tube morphogenesis	-2.33258	-0.810157	3/330	2625,7124,30009	GATA3,TNF,TBX21
13_Member	GO Biological Processes	GO:0018108	peptidyl-tyrosine phosphorylation	-2.17581	-0.65759	3/376	958,6352,7124	CD40,CCL5,TNF
13_Member	GO Biological Processes	GO:0018212	peptidyl-tyrosine modification	-2.16633	-0.648701	3/379	958,6352,7124	CD40,CCL5,TNF
13_Member	GO Biological Processes	GO:0050678	regulation of epithelial cell proliferation	-2.12616	-0.61031	3/392	2625,3164,7124	GATA3,NR4A1,TNF
13_Member	GO Biological Processes	GO:0016032	viral process	-2.0557	-0.541635	3/416	940,6352,7124	CD28,CCL5,TNF
13_Member	GO Biological Processes	GO:0048568	embryonic organ development	-2.00847	-0.495578	3/433	2625,7124,30009	GATA3,TNF,TBX21
14_Summary	GO Biological Processes	GO:0042100	B cell proliferation	-7.26875	-5.31653	5/99	604,958,959,1493,7099,6352	BCL6,CD40,CD40LG,CTLA4,TLR4,CCL5
14_Member	GO Biological Processes	GO:0042100	B cell proliferation	-7.26875	-5.31653	5/99	604,958,959,1493,7099	BCL6,CD40,CD40LG,CTLA4,TLR4
14_Member	GO Biological Processes	GO:0030888	regulation of B cell proliferation	-6.25803	-4.39881	4/64	604,958,1493,7099	BCL6,CD40,CTLA4,TLR4
14_Member	GO Biological Processes	GO:0030890	positive regulation of B cell proliferation	-4.95972	-3.23354	3/42	604,958,7099	BCL6,CD40,TLR4
14_Member	WikiPathways	WP2877	Vitamin D receptor pathway	-3.04631	-1.48286	3/185	604,958,1493	BCL6,CD40,CTLA4
14_Member	GO Biological Processes	GO:0043087	regulation of GTPase activity	-2.26511	-0.745687	3/349	604,958,6352	BCL6,CD40,CCL5
15_Summary	GO Biological Processes	GO:0002418	immune response to tumor cell	-5.59988	-3.80611	3/26	6955,29126,84868,3902	TRA,CD274,HAVCR2,LAG3
15_Member	GO Biological Processes	GO:0002418	immune response to tumor cell	-5.59988	-3.80611	3/26	6955,29126,84868	TRA,CD274,HAVCR2
15_Member	GO Biological Processes	GO:0002347	response to tumor cell	-5.05786	-3.32096	3/39	6955,29126,84868	TRA,CD274,HAVCR2
15_Member	GO Biological Processes	GO:0001909	leukocyte mediated cytotoxicity	-3.54251	-1.93886	3/125	3902,6955,84868	LAG3,TRA,HAVCR2
15_Member	GO Biological Processes	GO:0001906	cell killing	-2.99976	-1.43763	3/192	3902,6955,84868	LAG3,TRA,HAVCR2
