# Supplementary material for: Identification of the Association Between Toll-Like Receptors and T-Cell Activation in Takayasu’s Arteritis
Source: Front Immunol. 2022 Jan 20;12:792901. doi: 10.3389/fimmu.2021.792901 (PMC8812403; doi:10.3389/fimmu.2021.792901)
Supplement: Supplementary file 8 [file Table_8.xlsx]

## Sheet: Readme
This file contains 4 sheets.
1. The summary of co-expression relationships.
2. The changes in co-expresion from healthy control to untreated TAK.
3. The changes in co-expresion from untreated TAK to treated TAK.
4. The changes in co-expresion from inactive-treated TAK to active-treated TAK.

## Sheet: Summary
Healthy control	Untreated TAK	Treated TAK	Active-treated TAK	Inactive-treated TAK
BCL6-TLR6	BCL6-TLR1	BCL6-PD1	BCL6-PD1	BCL6-CD28
CD28-CTLA4	CD28-CTLA4	BCL6-TCR	BCL6-TLR2	BCL6-FOXP3
CD28-FOXP3	CD28-FOXP3	BCL6-TLR1	BCL6-TLR4	BCL6-PDL2
CD28-GATA3	CD28-PDL1	BCL6-TLR2	BCL6-LAG3	BCL6-TCR
CD28-CD40L	CD28-PDL2	BCL6-TLR4	CD28-CD3	BCL6-TIGIT
CD3-Tbet	CD28-TLR1	BCL6-TLR8	CD28-CTLA4	BCL6-TLR1
CD3-RORC	CD3-CTLA4	BCL6-LAG3	CD28-GATA3	BCL6-TLR2
CD40-PD1	CD3-P50	BCL6-TLR6	CD28-P65	BCL6-TLR4
CD40-CCL5	CD3-TLR2	CD28-CD3	CD28-PDL1	BCL6-CCL5
CD83-TIGIT	CD3-CCL5	CD28-CTLA4	CD28-TCR	BCL6-TLR6
CD83-TNF	CD40-NR4A1	CD28-FOXP3	CD28-CD40L	BCL6-CD40L
CTLA4-TIGIT	CD83-P50	CD28-GATA3	CD3-FOXP3	BCL6-NR4A1
CTLA4-CD40L	CD83-CCL5	CD28-P65	CD3-GATA3	CD28-CTLA4
FOXP3-IκBα	CD83-TNF	CD28-TCR	CD3-P65	CD28-FOXP3
FOXP3-Tbet	CTLA4-FOXP3	CD28-TLR2	CD3-PD1	CD28-GATA3
GATA3-PDL1	CTLA4-PDL1	CD28-CD40L	CD3-PDL1	CD28-TCR
GATA3-RORC	CTLA4-PDL2	CD3-GATA3	CD3-Tbet	CD28-TIGIT
GATA3-CD40L	CTLA4-TLR2	CD3-P65	CD3-LAG3	CD28-TLR4
IκBα-TLR1	FOXP3-PDL1	CD3-PDL1	CD3-CD40L	CD28-CCL5
P50-P65	FOXP3-PDL2	CD3-Tbet	CD40-LAG3	CD28-TLR6
P50-TIGIT	FOXP3-TCR	CD3-CCL5	CD83-IκBα	CD28-CD40L
PD1-RORC	FOXP3-CD40L	CD40-PDL1	CD83-P50	CD3-GATA3
PD1-TLR2	GATA3-TLR2	CD40-LAG3	CD83-TIGIT	CD3-Tbet
PD1-TLR4	IκBα-P65	CD40-TLR6	CD83-TIM3	CD3-CCL5
PD1-TLR6	P50-Tbet	CD83-IκBα	CD83-TNF	CD3-TLR6
PDL2-LAG3	P50-CCL5	CD83-P50	CD83-NR4A1	CD83-P50
RORC-TLR2	P65-RORC	CD83-PDL1	CTLA4-FOXP3	CD83-PDL1
RORC-TLR4	P65-TCR	CD83-TIGIT	CTLA4-GATA3	CD83-TIGIT
RORC-TLR6	P65-CD40L	CD83-TIM3	CTLA4-PDL1	CD83-TNF
Tbet-LAG3	PD1-CD40L	CD83-TNF	CTLA4-TCR	CD83-NR4A1
Tbet-CCL5	PDL1-PDL2	CD83-NR4A1	CTLA4-CD40L	CTLA4-FOXP3
TCR-TIM3	PDL2-TCR	CTLA4-FOXP3	FOXP3-GATA3	CTLA4-PDL2
TIGIT-CD40L	PDL2-CD40L	CTLA4-GATA3	FOXP3-PD1	CTLA4-TCR
TIGIT-NR4A1	RORC-LAG3	CTLA4-PDL2	FOXP3-Tbet	CTLA4-CD40L
TIM3-CD40L	Tbet-TLR2	CTLA4-TCR	GATA3-P65	FOXP3-PDL2
TLR4-TLR6	TCR-CD40L	CTLA4-CD40L	GATA3-PD1	FOXP3-TCR
LAG3-CCL5	TIGIT-TIM3	FOXP3-GATA3	GATA3-PDL1	FOXP3-TLR1
TNF-NR4A1	TIGIT-CCL5	FOXP3-TCR	GATA3-TCR	FOXP3-TLR4
	TIGIT-TNF	FOXP3-TLR1	GATA3-LAG3	FOXP3-CCL5
	TLR4-TLR8	FOXP3-TLR4	GATA3-CD40L	FOXP3-TLR6
	TLR8-LAG3	FOXP3-CCL5	IκBα-P50	FOXP3-CD40L
	CCL5-TNF	FOXP3-TLR6	IκBα-TIGIT	FOXP3-NR4A1
		FOXP3-CD40L	IκBα-TIM3	GATA3-RORC
		FOXP3-NR4A1	IκBα-TNF	GATA3-Tbet
		GATA3-P65	IκBα-NR4A1	GATA3-TLR2
		GATA3-PDL1	P50-TIGIT	GATA3-TLR8
		GATA3-RORC	P50-TIM3	GATA3-CCL5
		GATA3-Tbet	P50-TNF	GATA3-TLR6
		GATA3-TCR	P50-NR4A1	IκBα-P50
		GATA3-CCL5	P65-PD1	IκBα-NR4A1
		GATA3-CD40L	P65-PDL1	P50-PDL1
		IκBα-P50	P65-Tbet	P50-TNF
		IκBα-TIGIT	P65-LAG3	P50-NR4A1
		IκBα-TIM3	PD1-PDL1	P65-RORC
		IκBα-TNF	PD1-Tbet	PD1-TIM3
		IκBα-NR4A1	PD1-LAG3	PD1-TLR2
		P50-TIGIT	PDL1-Tbet	PDL1-TNF
		P50-TIM3	PDL1-LAG3	PDL2-TCR
		P50-TNF	PDL1-CD40L	PDL2-CD40L
		P50-NR4A1	RORC-CD40L	Tbet-TLR4
		P65-PD1	Tbet-CCL5	Tbet-TLR8
		P65-PDL1	TCR-CD40L	Tbet-CCL5
		P65-LAG3	TIGIT-TIM3	Tbet-TLR6
		P65-TNF	TIGIT-TNF	TCR-CD40L
		PD1-PDL1	TIGIT-NR4A1	TIGIT-TIM3
		PD1-TIM3	TIM3-TNF	TIGIT-CD40L
		PD1-TLR2	TIM3-NR4A1	TIGIT-NR4A1
		PD1-LAG3	TLR1-TLR6	TLR1-TLR4
		PDL1-Tbet	TLR2-TLR4	TLR1-CCL5
		PDL1-LAG3	TLR2-TLR8	TLR1-TLR6
		PDL1-TNF	TLR4-TLR8	TLR1-NR4A1
		PDL2-CD40L	TNF-NR4A1	TLR2-CCL5
		RORC-TCR		TLR4-CCL5
		Tbet-CCL5		TLR4-TLR6
		TCR-TLR2		TLR4-NR4A1
		TCR-TLR6		CCL5-TLR8
		TCR-CD40L		CCL5-TLR6
		TIGIT-TIM3		TLR6-NR4A1
		TIGIT-TNF		TNF-NR4A1
		TIGIT-NR4A1
		TIM3-TNF
		TIM3-NR4A1
		TLR1-TLR4
		TLR1-LAG3
		TLR1-TLR6
		TLR1-TNF
		TLR1-NR4A1
		TLR2-TLR4
		TLR2-TLR8
		TLR2-TLR6
		TLR4-TLR8
		TLR4-TLR6
		LAG3-TLR6
		TLR6-NR4A1
		TNF-NR4A1

## Sheet: Untreated Vs. HC
HC→	Untreated
-	+
BCL6-TLR6	BCL6-TLR1
CD28-GATA3	CD28-PDL1
CD28-CD40L	CD28-PDL2
CD3-Tbet	CD28-TLR1
CD3-RORC	CD3-CTLA4
CD40-PD1	CD3-P50
CD40-CCL5	CD3-TLR2
CD83-TIGIT	CD3-CCL5
CTLA4-TIGIT	CD40-NR4A1
CTLA4-CD40L	CD83-P50
FOXP3-IκBα	CD83-CCL5
FOXP3-Tbet	CTLA4-FOXP3
GATA3-PDL1	CTLA4-PDL1
GATA3-RORC	CTLA4-PDL2
GATA3-CD40L	CTLA4-TLR2
IκBα-TLR1	FOXP3-PDL1
P50-P65	FOXP3-PDL2
P50-TIGIT	FOXP3-TCR
PD1-RORC	FOXP3-CD40L
PD1-TLR2	GATA3-TLR2
PD1-TLR4	IκBα-P65
PD1-TLR6	P50-Tbet
PDL2-LAG3	P50-CCL5
RORC-TLR2	P65-RORC
RORC-TLR4	P65-TCR
RORC-TLR6	P65-CD40L
Tbet-LAG3	PD1-CD40L
Tbet-CCL5	PDL1-PDL2
TCR-TIM3	PDL2-TCR
TIGIT-CD40L	PDL2-CD40L
TIGIT-NR4A1	RORC-LAG3
TIM3-CD40L	Tbet-TLR2
TLR4-TLR6	TCR-CD40L
LAG3-CCL5	TIGIT-TIM3
TNF-NR4A1	TIGIT-CCL5
	TIGIT-TNF
	TLR4-TLR8
	TLR8-LAG3
	CCL5-TNF

## Sheet: Treated Vs. untreated
Untreated→	Treated
-	+
CD28-PDL1	BCL6-PD1
CD28-PDL2	BCL6-TCR
CD28-TLR1	BCL6-TLR2
CD3-CTLA4	BCL6-TLR4
CD3-P50	BCL6-TLR8
CD3-TLR2	BCL6-LAG3
CD40-NR4A1	BCL6-TLR6
CD83-CCL5	CD28-CD3
CTLA4-PDL1	CD28-GATA3
CTLA4-TLR2	CD28-P65
FOXP3-PDL1	CD28-TCR
FOXP3-PDL2	CD28-TLR2
GATA3-TLR2	CD28-CD40L
IκBα-P65	CD3-GATA3
P50-Tbet	CD3-P65
P50-CCL5	CD3-PDL1
P65-RORC	CD3-Tbet
P65-TCR	CD40-PDL1
P65-CD40L	CD40-LAG3
PD1-CD40L	CD40-TLR6
PDL1-PDL2	CD83-IκBα
PDL2-TCR	CD83-PDL1
RORC-LAG3	CD83-TIGIT
Tbet-TLR2	CD83-TIM3
TIGIT-CCL5	CD83-NR4A1
TLR8-LAG3	CTLA4-GATA3
CCL5-TNF	CTLA4-TCR
	CTLA4-CD40L
	FOXP3-GATA3
	FOXP3-TLR1
	FOXP3-TLR4
	FOXP3-CCL5
	FOXP3-TLR6
	FOXP3-NR4A1
	GATA3-P65
	GATA3-PDL1
	GATA3-RORC
	GATA3-Tbet
	GATA3-TCR
	GATA3-CCL5
	GATA3-CD40L
	IκBα-P50
	IκBα-TIGIT
	IκBα-TIM3
	IκBα-TNF
	IκBα-NR4A1
	P50-TIGIT
	P50-TIM3
	P50-TNF
	P50-NR4A1
	P65-PD1
	P65-PDL1
	P65-LAG3
	P65-TNF
	PD1-PDL1
	PD1-TIM3
	PD1-TLR2
	PD1-LAG3
	PDL1-Tbet
	PDL1-LAG3
	PDL1-TNF
	RORC-TCR
	Tbet-CCL5
	TCR-TLR2
	TCR-TLR6
	TIGIT-NR4A1
	TIM3-TNF
	TIM3-NR4A1
	TLR1-TLR4
	TLR1-LAG3
	TLR1-TLR6
	TLR1-TNF
	TLR1-NR4A1
	TLR2-TLR4
	TLR2-TLR8
	TLR2-TLR6
	TLR4-TLR6
	LAG3-TLR6
	TLR6-NR4A1
	TNF-NR4A1

## Sheet: Active Vs Inactive
Inactive→	Active
-	+
BCL6-PD1	CTLA4-PDL2
BCL6-LAG3	FOXP3-PDL2
CD28-CD3	FOXP3-TCR
CD28-P65	FOXP3-TLR1
CD28-PDL1	FOXP3-TLR4
CD3-FOXP3	FOXP3-CCL5
CD3-P65	FOXP3-TLR6
CD3-PD1	FOXP3-CD40L
CD3-PDL1	FOXP3-NR4A1
CD3-LAG3	GATA3-RORC
CD3-CD40L	GATA3-Tbet
CD40-LAG3	GATA3-TLR2
CD83-IκBα	GATA3-TLR8
CD83-TIM3	GATA3-CCL5
CTLA4-GATA3	GATA3-TLR6
CTLA4-PDL1	P50-PDL1
FOXP3-GATA3	P65-RORC
FOXP3-PD1	PD1-TIM3
FOXP3-Tbet	PD1-TLR2
GATA3-P65	PDL1-TNF
GATA3-PD1	PDL2-TCR
GATA3-PDL1	PDL2-CD40L
GATA3-TCR	Tbet-TLR4
GATA3-LAG3	Tbet-TLR8
GATA3-CD40L	Tbet-TLR6
IκBα-TIGIT	TIGIT-CD40L
IκBα-TIM3	TLR1-TLR4
IκBα-TNF	TLR1-CCL5
P50-TIGIT	TLR1-NR4A1
P50-TIM3	TLR2-CCL5
P65-PD1	TLR4-CCL5
P65-PDL1	TLR4-TLR6
P65-Tbet	TLR4-NR4A1
P65-LAG3	CCL5-TLR8
PD1-PDL1	CCL5-TLR6
PD1-Tbet	TLR6-NR4A1
PD1-LAG3
PDL1-Tbet
PDL1-LAG3
PDL1-CD40L
RORC-CD40L
TIGIT-TNF
TIM3-TNF
TIM3-NR4A1
TLR2-TLR4
TLR2-TLR8
TLR4-TLR8
