# Supplementary material for: Identification of the Association Between Toll-Like Receptors and T-Cell Activation in Takayasu’s Arteritis
Source: Front Immunol. 2022 Jan 20;12:792901. doi: 10.3389/fimmu.2021.792901 (PMC8812403; doi:10.3389/fimmu.2021.792901)
Supplement: Supplementary file 9 [file Table_9.xlsx]

## Sheet: Sheet1
Gene	miRNR
BCL6	hsa-let-7a-2-3p
NFKBIA	hsa-let-7a-2-3p
BCL6	hsa-let-7a-3p
NFKBIA	hsa-let-7a-3p
BCL6	hsa-let-7b-3p
NFKBIA	hsa-let-7b-3p
BCL6	hsa-let-7c-3p
NFKBIA	hsa-let-7c-3p
BCL6	hsa-let-7f-1-3p
NFKBIA	hsa-let-7f-1-3p
BCL6	hsa-let-7f-2-3p
TLR4	hsa-let-7f-2-3p
BCL6	hsa-let-7g-3p
NFKBIA	hsa-let-7g-3p
NFKBIA	hsa-miR-10397-5p
TLR4	hsa-miR-10397-5p
CD40	hsa-miR-10400-3p
PDCD1	hsa-miR-10400-3p
BCL6	hsa-miR-1185-1-3p
TLR4	hsa-miR-1185-1-3p
BCL6	hsa-miR-1185-2-3p
TLR4	hsa-miR-1185-2-3p
PDCD1	hsa-miR-1207-5p
TLR6	hsa-miR-1207-5p
TIGIT	hsa-miR-12123
TLR4	hsa-miR-12123
TLR8	hsa-miR-12123
BCL6	hsa-miR-124-3p
NR4A1	hsa-miR-124-3p
BCL6	hsa-miR-1277-5p
NR4A1	hsa-miR-1277-5p
TLR4	hsa-miR-1277-5p
CD40	hsa-miR-1322
TLR6	hsa-miR-1322
BCL6	hsa-miR-1468-3p
TIGIT	hsa-miR-1468-3p
TLR1	hsa-miR-1468-3p
HAVCR2	hsa-miR-148a-5p
TIGIT	hsa-miR-148a-5p
TLR4	hsa-miR-153-5p
TLR8	hsa-miR-153-5p
CD40	hsa-miR-15a-5p
PDCD1	hsa-miR-15a-5p
TLR1	hsa-miR-15a-5p
CD40	hsa-miR-15b-5p
PDCD1	hsa-miR-15b-5p
TLR1	hsa-miR-15b-5p
CD40	hsa-miR-16-5p
PDCD1	hsa-miR-16-5p
TLR1	hsa-miR-16-5p
CD40	hsa-miR-195-5p
PDCD1	hsa-miR-195-5p
TLR1	hsa-miR-195-5p
BCL6	hsa-miR-224-5p
TLR6	hsa-miR-224-5p
PDCD1	hsa-miR-23a-5p
TLR4	hsa-miR-23a-5p
PDCD1	hsa-miR-23b-5p
TLR4	hsa-miR-23b-5p
NFKBIA	hsa-miR-3065-5p
TLR6	hsa-miR-3065-5p
BCL6	hsa-miR-3121-5p
TLR8	hsa-miR-3121-5p
BCL6	hsa-miR-3163
NFKBIA	hsa-miR-3163
PDCD1	hsa-miR-3173-5p
TLR4	hsa-miR-3173-5p
BCL6	hsa-miR-3185
TLR6	hsa-miR-3185
NR4A1	hsa-miR-3190-3p
TLR6	hsa-miR-3190-3p
TIGIT	hsa-miR-335-3p
TLR4	hsa-miR-335-3p
NR4A1	hsa-miR-342-5p
PDCD1	hsa-miR-342-5p
TLR6	hsa-miR-342-5p
BCL6	hsa-miR-3613-3p
HAVCR2	hsa-miR-3613-3p
NR4A1	hsa-miR-3613-3p
BCL6	hsa-miR-3662
TLR8	hsa-miR-3662
BCL6	hsa-miR-3680-3p
TIGIT	hsa-miR-3680-3p
BCL6	hsa-miR-3691-5p
PDCD1	hsa-miR-3691-5p
BCL6	hsa-miR-374c-5p
CD40	hsa-miR-374c-5p
NFKBIA	hsa-miR-3911
PDCD1	hsa-miR-3911
NR4A1	hsa-miR-3924
TLR4	hsa-miR-3924
CD40	hsa-miR-424-5p
PDCD1	hsa-miR-424-5p
TLR1	hsa-miR-424-5p
NR4A1	hsa-miR-4272
TLR4	hsa-miR-4272
BCL6	hsa-miR-4288
TLR6	hsa-miR-4288
PDCD1	hsa-miR-4296
TLR8	hsa-miR-4296
BCL6	hsa-miR-4307
TLR2	hsa-miR-4307
BCL6	hsa-miR-4434
TIGIT	hsa-miR-4434
CD40	hsa-miR-4437
PDCD1	hsa-miR-4437
CD40	hsa-miR-4456
PDCD1	hsa-miR-4456
TLR8	hsa-miR-4456
PDCD1	hsa-miR-4514
TLR4	hsa-miR-4514
BCL6	hsa-miR-4516
TIGIT	hsa-miR-4516
NR4A1	hsa-miR-4533
TIGIT	hsa-miR-4533
NFKBIA	hsa-miR-4640-5p
TLR8	hsa-miR-4640-5p
NFKBIA	hsa-miR-4659a-3p
TIGIT	hsa-miR-4659a-3p
NFKBIA	hsa-miR-4659b-3p
TIGIT	hsa-miR-4659b-3p
BCL6	hsa-miR-466
TLR6	hsa-miR-466
NR4A1	hsa-miR-4664-5p
PDCD1	hsa-miR-4664-5p
TLR6	hsa-miR-4664-5p
CD40	hsa-miR-4674
PDCD1	hsa-miR-4674
CD40	hsa-miR-4676-5p
TLR2	hsa-miR-4676-5p
HAVCR2	hsa-miR-4677-3p
TLR6	hsa-miR-4677-3p
TIGIT	hsa-miR-4685-3p
TLR6	hsa-miR-4685-3p
PDCD1	hsa-miR-4692
TLR4	hsa-miR-4692
TIGIT	hsa-miR-4722-3p
TLR6	hsa-miR-4722-3p
TIGIT	hsa-miR-4724-5p
TLR4	hsa-miR-4724-5p
NFKBIA	hsa-miR-4726-5p
TLR8	hsa-miR-4726-5p
BCL6	hsa-miR-4731-3p
NR4A1	hsa-miR-4731-3p
CD40	hsa-miR-4735-5p
TLR6	hsa-miR-4735-5p
PDCD1	hsa-miR-4763-3p
TLR6	hsa-miR-4763-3p
BCL6	hsa-miR-4763-5p
TIGIT	hsa-miR-4763-5p
TLR1	hsa-miR-4775
TLR4	hsa-miR-4775
HAVCR2	hsa-miR-4778-3p
NR4A1	hsa-miR-4778-3p
BCL6	hsa-miR-4789-3p
TLR6	hsa-miR-4789-3p
BCL6	hsa-miR-4801
NR4A1	hsa-miR-4801
BCL6	hsa-miR-493-5p
NFKBIA	hsa-miR-493-5p
NR4A1	hsa-miR-493-5p
TLR6	hsa-miR-494-3p
TLR8	hsa-miR-494-3p
CD40	hsa-miR-497-5p
PDCD1	hsa-miR-497-5p
TLR1	hsa-miR-497-5p
BCL6	hsa-miR-5001-3p
PDCD1	hsa-miR-5001-3p
BCL6	hsa-miR-5003-3p
CD40	hsa-miR-5003-3p
TLR8	hsa-miR-5003-3p
BCL6	hsa-miR-5011-5p
TLR4	hsa-miR-5011-5p
BCL6	hsa-miR-506-3p
NR4A1	hsa-miR-506-3p
BCL6	hsa-miR-507
TIGIT	hsa-miR-507
BCL6	hsa-miR-511-5p
TLR4	hsa-miR-511-5p
BCL6	hsa-miR-513c-5p
TLR2	hsa-miR-513c-5p
BCL6	hsa-miR-514b-5p
TLR2	hsa-miR-514b-5p
TLR2	hsa-miR-518d-5p
TLR6	hsa-miR-518d-5p
TLR2	hsa-miR-518e-5p
TLR6	hsa-miR-518e-5p
TLR2	hsa-miR-518f-5p
TLR6	hsa-miR-518f-5p
TLR2	hsa-miR-519a-5p
TLR6	hsa-miR-519a-5p
TLR2	hsa-miR-519b-5p
TLR6	hsa-miR-519b-5p
TLR2	hsa-miR-519c-5p
TLR6	hsa-miR-519c-5p
TLR2	hsa-miR-520c-5p
TLR6	hsa-miR-520c-5p
HAVCR2	hsa-miR-520e-5p
TIGIT	hsa-miR-520e-5p
TLR2	hsa-miR-522-5p
TLR6	hsa-miR-522-5p
TLR2	hsa-miR-523-5p
TLR6	hsa-miR-523-5p
TLR2	hsa-miR-526a-5p
TLR6	hsa-miR-526a-5p
NFKBIA	hsa-miR-548a-3p
TLR4	hsa-miR-548a-3p
BCL6	hsa-miR-548aj-5p
TLR1	hsa-miR-548aj-5p
BCL6	hsa-miR-548an
NR4A1	hsa-miR-548an
NFKBIA	hsa-miR-548ar-3p
TLR4	hsa-miR-548ar-3p
BCL6	hsa-miR-548aw
TLR1	hsa-miR-548aw
NFKBIA	hsa-miR-548az-3p
TLR4	hsa-miR-548az-3p
NFKBIA	hsa-miR-548bc
TLR4	hsa-miR-548bc
NFKBIA	hsa-miR-548c-3p
TIGIT	hsa-miR-548c-3p
NFKBIA	hsa-miR-548e-3p
TLR4	hsa-miR-548e-3p
NFKBIA	hsa-miR-548e-5p
TLR8	hsa-miR-548e-5p
NFKBIA	hsa-miR-548f-3p
TLR4	hsa-miR-548f-3p
BCL6	hsa-miR-548f-5p
TLR1	hsa-miR-548f-5p
BCL6	hsa-miR-548g-5p
TLR1	hsa-miR-548g-5p
BCL6	hsa-miR-548x-5p
TLR1	hsa-miR-548x-5p
BCL6	hsa-miR-557
TIGIT	hsa-miR-557
BCL6	hsa-miR-5582-3p
NFKBIA	hsa-miR-5582-3p
NFKBIA	hsa-miR-5692a
PDCD1	hsa-miR-5692a
TIGIT	hsa-miR-5692a
PDCD1	hsa-miR-5692b
TLR2	hsa-miR-5692b
PDCD1	hsa-miR-5692c
TLR2	hsa-miR-5692c
BCL6	hsa-miR-5703
TIGIT	hsa-miR-5703
CD40	hsa-miR-575
TLR2	hsa-miR-575
TIGIT	hsa-miR-584-3p
TLR6	hsa-miR-584-3p
BCL6	hsa-miR-603
TLR4	hsa-miR-603
TLR2	hsa-miR-6165
TLR6	hsa-miR-6165
BCL6	hsa-miR-632
TLR6	hsa-miR-632
NFKBIA	hsa-miR-6499-3p
PDCD1	hsa-miR-6499-3p
BCL6	hsa-miR-6500-3p
TLR4	hsa-miR-6500-3p
HAVCR2	hsa-miR-6529-3p
TLR4	hsa-miR-6529-3p
BCL6	hsa-miR-655-3p
CD40	hsa-miR-655-3p
TLR4	hsa-miR-655-3p
NR4A1	hsa-miR-656-3p
TLR4	hsa-miR-656-3p
TIGIT	hsa-miR-664a-3p
TLR8	hsa-miR-664a-3p
TIGIT	hsa-miR-6727-3p
TLR6	hsa-miR-6727-3p
BCL6	hsa-miR-6728-5p
TLR8	hsa-miR-6728-5p
NR4A1	hsa-miR-6768-3p
TIGIT	hsa-miR-6768-3p
PDCD1	hsa-miR-6799-3p
TLR4	hsa-miR-6799-3p
NFKBIA	hsa-miR-6802-3p
NR4A1	hsa-miR-6802-3p
CD40	hsa-miR-6838-5p
PDCD1	hsa-miR-6838-5p
TLR1	hsa-miR-6838-5p
NR4A1	hsa-miR-6875-3p
TIGIT	hsa-miR-6875-3p
HAVCR2	hsa-miR-6889-3p
TLR4	hsa-miR-6889-3p
BCL6	hsa-miR-7702
HAVCR2	hsa-miR-7702
BCL6	hsa-miR-8485
TIGIT	hsa-miR-8485
TLR2	hsa-miR-892c-5p
TLR4	hsa-miR-892c-5p
CD40	hsa-miR-939-3p
PDCD1	hsa-miR-939-3p
BCL6	hsa-miR-95-5p
NFKBIA	hsa-miR-95-5p
BCL6	hsa-miR-98-3p
NFKBIA	hsa-miR-98-3p
TLR6	hsa-miR-9902
TLR8	hsa-miR-9902
